# Supplementary material for: Poly[[μ2-1,2-bis­(imidazol-1-ylmeth­yl)benzene](μ2-cyclo­hexane-1,4-dicarboxyl­ato)cobalt(II)]
Source: Acta Crystallogr Sect E Struct Rep Online. 2010 Feb 24;66(Pt 3):m330. doi: 10.1107/S160053681000646X (PMC2983598; doi:10.1107/S160053681000646X)
Supplement: Supplementary file 1 [file e-66-0m330-sup1.cif]

##############################################################################
###                                                                        ###
###        Electronic paper (Acta Crystallographica Section E)             ###
###                                                                        ###
##############################################################################
#                                                                            #
# This CIF contains the data in a paper accepted for publication in Acta     #
# Crystallographica Section E. It conforms to the requirements of Notes      #
# for Authors for Section E, and has been peer reviewed under the auspices   #
# of the IUCr Commission on Journals.                                        #
#                                                                            #
# Full details of the Crystallographic Information File format               #
# are given in the paper "The Crystallographic Information File (CIF):       #
# a New Standard Archive File for Crystallography" by S. R. Hall, F. H.      #
# Allen and I. D. Brown [Acta Cryst. (1991), A47, 655-685].                  #
#                                                                            #
# The current version of the core CIF dictionary is obtainable from          #
# ftp://ftp.iucr.org/pub/cif_core.dic. The current version number is 2.4.    #
#                                                                            #
# Software is freely available for graphical display of the structure(s) in  #
# this CIF.  For information consult the CIF home page http://www.iucr.org/  #
# cif/home.html                                                              #
#                                                                            #
# This file may be used for bona fide research purposes within the           #
# scientific community so long as proper attribution is given to the journal # 
# article from which it was obtained.                                        #
#                                                                            #
##############################################################################
                                             
data_global
_audit_creation_method     'SHELXL97'
_journal_date_recd_electronic     2010-02-18
_journal_date_accepted     2010-02-19
_journal_name_full     'Acta Crystallographica, Section E'
_journal_year     2010
_journal_volume     66
_journal_issue      3
_journal_page_first     m330
_journal_page_last     m330
_journal_paper_category     QM
_journal_coeditor_code     BT5196
_publ_contact_author_name     'Professor Min Chen'
_publ_contact_author_address
;
School of Chemistry and Chemical Engineering,
Jiangsu University,
Zhenjiang 212013,
People's Republic of China
;
_publ_contact_author_email     minchenujs@yahoo.com.cn
_publ_contact_author_fax     '?'
_publ_contact_author_phone     '?'
_publ_section_title
;\
Poly[[\m~2~-1,2-bis(imidazol-1-ylmethyl)benzene](\m~2~-cyclohexane-1,4-\
dicarboxylato)cobalt(II)]
;
loop_
    _publ_author_name
    _publ_author_address
    'Min Chen'
;
School of Chemistry and Chemical Engineering,
Jiangsu University,
Zhenjiang 212013,
People's Republic of China
;
    'Min Xing'
;
School of Chemistry and Chemical Engineering,
Jiangsu University,
Zhenjiang 212013,
People's Republic of China
;
data_I
_audit_creation_method     SHELXL-97
_chemical_name_systematic
;
Poly[[\m~2~-1,2-bis(imidazol-1-ylmethyl)benzene](\m~2~-cyclohexane-1,4-
dicarboxylato)cobalt(II)]
;
_chemical_name_common     ?
_chemical_formula_moiety     'C22 H24 Co N4 O4'
_chemical_formula_sum     'C22 H24 Co N4 O4'
_chemical_formula_iupac     '[Co (C8 H10 O4) (C14 H14 N4)]'
_chemical_formula_weight     467.38
_chemical_melting_point     ?
_symmetry_cell_setting     monoclinic
_symmetry_space_group_name_H-M     'P 21/c'
_symmetry_space_group_name_Hall     '-P 2ybc'
loop_
    _symmetry_equiv_pos_as_xyz
    'x, y, z'
    '-x, y+1/2, -z+1/2'
    '-x, -y, -z'
    'x, -y-1/2, z-1/2'
_cell_length_a     9.785(3)
_cell_length_b     12.356(2)
_cell_length_c     17.850(4)
_cell_angle_alpha     90
_cell_angle_beta     99.559(2)
_cell_angle_gamma     90
_cell_volume     2128.2(9)
_cell_formula_units_Z     4
_cell_measurement_reflns_used     4923
_cell_measurement_theta_min     2.31
_cell_measurement_theta_max     29.12
_cell_measurement_temperature     293(2)
_exptl_crystal_description     block
_exptl_crystal_colour     purple
_exptl_crystal_size_max     0.27
_exptl_crystal_size_mid     0.21
_exptl_crystal_size_min     0.17
_exptl_crystal_density_diffrn     1.459
_exptl_crystal_density_meas     ?
_exptl_crystal_density_method     'not measured'
_exptl_crystal_F_000     972
_exptl_absorpt_coefficient_mu     0.843
_exptl_absorpt_correction_type     multi-scan
_exptl_absorpt_process_details
;
(CrysAlis RED; Oxford Diffraction, 2006)
;
_exptl_absorpt_correction_T_min     0.51
_exptl_absorpt_correction_T_max     0.83
_exptl_special_details
;
;
_diffrn_ambient_temperature     293(2)
_diffrn_radiation_type     MoK\a
_diffrn_radiation_wavelength     0.71073
_diffrn_radiation_source     'fine-focus sealed tube'
_diffrn_radiation_monochromator     graphite
_diffrn_measurement_device_type     'Oxford Diffraction Gemini R Ultra'
_diffrn_measurement_method     '\w scan'
_diffrn_detector_area_resol_mean     10.0
_diffrn_reflns_number     9866
_diffrn_reflns_av_R_equivalents     0.0186
_diffrn_reflns_av_sigmaI/netI     0.0337
_diffrn_reflns_theta_min     2.31
_diffrn_reflns_theta_max     29.12
_diffrn_reflns_theta_full     25.00
_diffrn_measured_fraction_theta_max     0.859
_diffrn_measured_fraction_theta_full     0.996
_diffrn_reflns_limit_h_min     -8
_diffrn_reflns_limit_h_max     12
_diffrn_reflns_limit_k_min     -16
_diffrn_reflns_limit_k_max     15
_diffrn_reflns_limit_l_min     -23
_diffrn_reflns_limit_l_max     22
_diffrn_standards_number     0
_diffrn_standards_interval_count     0
_diffrn_standards_interval_time     0
_diffrn_standards_decay_%     0
_refine_special_details
;
Refinement of <i>F</i>^2^ against ALL reflections. The weighted <i>R</i>-factor
wR and goodness of fit <i>S</i> are based on <i>F</i>^2^, conventional
<i>R</i>-factors <i>R</i> are based on <i>F</i>, with <i>F</i> set to zero for
negative <i>F</i>^2^. The threshold expression of <i>F</i>^2^ >
\s(<i>F</i>^2^) is used only for calculating <i>R</i>-factors(gt) etc. and is
not relevant to the choice of reflections for refinement. <i>R</i>-factors
based on <i>F</i>^2^ are statistically about twice as large as those based on
<i>F</i>, and <i>R</i>- factors based on ALL data will be even larger.
;
_reflns_number_total     4923
_reflns_number_gt     3485
_reflns_threshold_expression     I>2\s(I)
_refine_ls_structure_factor_coef     Fsqd
_refine_ls_matrix_type     full
_refine_ls_R_factor_all     0.0503
_refine_ls_R_factor_gt     0.0313
_refine_ls_wR_factor_gt     0.0747
_refine_ls_wR_factor_ref     0.0787
_refine_ls_goodness_of_fit_ref     0.959
_refine_ls_restrained_S_all     0.959
_refine_ls_number_reflns     4923
_refine_ls_number_parameters     280
_refine_ls_number_restraints     0
_refine_ls_hydrogen_treatment     constr
_refine_ls_weighting_scheme     calc
_refine_ls_weighting_details
                 'calc w=1/[\s^2^(Fo^2^)+(0.0456P)^2^] where P=(Fo^2^+2Fc^2^)/3'
_atom_sites_solution_hydrogens     geom
_atom_sites_solution_primary     direct
_atom_sites_solution_secondary     difmap
_refine_ls_shift/su_max     0.001
_refine_ls_shift/su_mean     0.000
_refine_diff_density_max     0.216
_refine_diff_density_min     -0.363
_refine_ls_extinction_method     none
_refine_ls_extinction_coef     ?
loop_
    _atom_type_symbol
    _atom_type_description
    _atom_type_scat_dispersion_real
    _atom_type_scat_dispersion_imag
    _atom_type_scat_source
    'C' 'C' 0.0033 0.0016
                         'International Tables Vol C Tables 4.2.6.8 and 6.1.1.4'
    'H' 'H' 0.0000 0.0000
                         'International Tables Vol C Tables 4.2.6.8 and 6.1.1.4'
    'O' 'O' 0.0106 0.0060
                         'International Tables Vol C Tables 4.2.6.8 and 6.1.1.4'
    'Co' 'Co' 0.3494 0.9721
                         'International Tables Vol C Tables 4.2.6.8 and 6.1.1.4'
    'N' 'N' 0.0061 0.0033
                         'International Tables Vol C Tables 4.2.6.8 and 6.1.1.4'
_computing_data_collection     'CrysAlis CCD (Oxford Diffraction, 2006)'
_computing_cell_refinement     'CrysAlis RED (Oxford Diffraction, 2006)'
_computing_data_reduction     'CrysAlis RED (Oxford Diffraction, 2006)'
_computing_structure_solution     'SHELXS97 (Sheldrick, 2008)'
_computing_structure_refinement     'SHELXL97 (Sheldrick, 2008)'
_computing_molecular_graphics     'SHELXTL (Sheldrick, 2008)'
_computing_publication_material     'SHELXTL (Sheldrick, 2008)'
loop_
    _atom_site_type_symbol
    _atom_site_label
    _atom_site_fract_x
    _atom_site_fract_y
    _atom_site_fract_z
    _atom_site_U_iso_or_equiv
    _atom_site_adp_type
    _atom_site_calc_flag
    _atom_site_refinement_flags
    _atom_site_occupancy
    _atom_site_disorder_assembly
    _atom_site_disorder_group
    C C1 0.73125(18) 0.35656(12) 0.18015(9) 0.0353(4) Uani d . 1 . .
    C C2 0.82011(19) 0.44982(12) 0.21681(8) 0.0372(4) Uani d . 1 . .
    H H2 0.9170 0.4315 0.2151 0.045 Uiso calc R 1 . .
    C C3 0.8064(2) 0.46346(14) 0.30090(9) 0.0452(4) Uani d . 1 . .
    H H3A 0.7090 0.4687 0.3049 0.054 Uiso calc R 1 . .
    H H3B 0.8434 0.3996 0.3287 0.054 Uiso calc R 1 . .
    C C4 0.8814(2) 0.56275(15) 0.33757(10) 0.0515(5) Uani d . 1 . .
    H H4A 0.9805 0.5529 0.3407 0.062 Uiso calc R 1 . .
    H H4B 0.8621 0.5705 0.3889 0.062 Uiso calc R 1 . .
    C C5 0.8367(2) 0.66551(14) 0.29255(10) 0.0476(5) Uani d . 1 . .
    H H5 0.8949 0.7248 0.3162 0.057 Uiso calc R 1 . .
    C C6 0.8670(2) 0.65185(14) 0.21139(10) 0.0513(5) Uani d . 1 . .
    H H6A 0.8402 0.7171 0.1824 0.062 Uiso calc R 1 . .
    H H6B 0.9657 0.6411 0.2130 0.062 Uiso calc R 1 . .
    C C7 0.7878(2) 0.55525(13) 0.17234(9) 0.0450(5) Uani d . 1 . .
    H H7A 0.8115 0.5467 0.1220 0.054 Uiso calc R 1 . .
    H H7B 0.6892 0.5696 0.1665 0.054 Uiso calc R 1 . .
    C C8 0.6860(2) 0.69815(14) 0.29141(10) 0.0460(5) Uani d . 1 . .
    C C9 0.64364(19) 0.15946(12) 0.36882(9) 0.0393(4) Uani d . 1 . .
    H H9 0.6565 0.2340 0.3690 0.047 Uiso calc R 1 . .
    C C10 0.65119(17) 0.09703(13) 0.43108(8) 0.0368(4) Uani d . 1 . .
    H H10 0.6699 0.1200 0.4814 0.044 Uiso calc R 1 . .
    C C11 0.60365(17) -0.00366(12) 0.32978(8) 0.0340(4) Uani d . 1 . .
    H H11 0.5836 -0.0639 0.2986 0.041 Uiso calc R 1 . .
    C C12 0.62805(17) -0.10377(13) 0.45236(9) 0.0375(4) Uani d . 1 . .
    H H12A 0.5627 -0.1555 0.4258 0.045 Uiso calc R 1 . .
    H H12B 0.5966 -0.0851 0.4995 0.045 Uiso calc R 1 . .
    C C13 0.76758(16) -0.15711(12) 0.47099(8) 0.0294(3) Uani d . 1 . .
    C C14 0.88512(18) -0.11324(14) 0.44907(9) 0.0379(4) Uani d . 1 . .
    H H14 0.8783 -0.0491 0.4214 0.046 Uiso calc R 1 . .
    C C15 1.01216(19) -0.16348(15) 0.46771(11) 0.0478(5) Uani d . 1 . .
    H H15 1.0900 -0.1343 0.4517 0.057 Uiso calc R 1 . .
    C C16 1.02296(19) -0.25688(16) 0.51008(11) 0.0488(5) Uani d . 1 . .
    H H16 1.1089 -0.2898 0.5239 0.059 Uiso calc R 1 . .
    C C17 0.90668(18) -0.30224(14) 0.53235(9) 0.0409(4) Uani d . 1 . .
    H H17 0.9148 -0.3657 0.5608 0.049 Uiso calc R 1 . .
    C C18 0.77854(16) -0.25356(12) 0.51251(8) 0.0304(3) Uani d . 1 . .
    C C19 0.64901(18) -0.30062(13) 0.53515(10) 0.0426(4) Uani d . 1 . .
    H H19A 0.6259 -0.2593 0.5775 0.051 Uiso calc R 1 . .
    H H19B 0.5732 -0.2925 0.4930 0.051 Uiso calc R 1 . .
    C C20 0.64394(19) -0.45501(12) 0.62419(8) 0.0382(4) Uani d . 1 . .
    H H20 0.6285 -0.4133 0.6653 0.046 Uiso calc R 1 . .
    C C21 0.67567(18) -0.58996(13) 0.55355(9) 0.0407(4) Uani d . 1 . .
    H H21 0.6869 -0.6603 0.5371 0.049 Uiso calc R 1 . .
    C C22 0.67997(19) -0.50032(14) 0.51112(9) 0.0433(4) Uani d . 1 . .
    H H22 0.6934 -0.4972 0.4608 0.052 Uiso calc R 1 . .
    O O1 0.69190(13) 0.35191(9) 0.11146(6) 0.0465(3) Uani d . 1 . .
    O O2 0.69910(18) 0.28649(10) 0.22607(7) 0.0728(5) Uani d . 1 . .
    O O3 0.63128(16) 0.76656(10) 0.24541(8) 0.0623(4) Uani d . 1 . .
    O O4 0.61815(14) 0.65379(10) 0.33933(7) 0.0507(3) Uani d . 1 . .
    Co Co1 0.58188(3) 0.163209(16) 0.199462(11) 0.03716(9) Uani d . 1 . .
    N N1 0.61394(14) 0.09605(10) 0.30478(7) 0.0355(3) Uani d . 1 . .
    N N2 0.62601(13) -0.00679(10) 0.40605(6) 0.0320(3) Uani d . 1 . .
    N N3 0.66068(14) -0.41468(10) 0.55676(7) 0.0363(3) Uani d . 1 . .
    N N4 0.65211(15) -0.56183(10) 0.62477(7) 0.0376(3) Uani d . 1 . .
loop_
    _atom_site_aniso_label
    _atom_site_aniso_U_11
    _atom_site_aniso_U_22
    _atom_site_aniso_U_33
    _atom_site_aniso_U_12
    _atom_site_aniso_U_13
    _atom_site_aniso_U_23
    C1 0.0446(10) 0.0288(8) 0.0349(8) 0.0005(7) 0.0134(7) -0.0012(7)
    C2 0.0450(10) 0.0350(9) 0.0322(8) -0.0061(8) 0.0081(7) -0.0004(7)
    C3 0.0651(13) 0.0405(9) 0.0284(8) -0.0088(9) 0.0029(8) 0.0044(7)
    C4 0.0632(13) 0.0539(11) 0.0357(9) -0.0103(10) 0.0036(9) -0.0056(8)
    C5 0.0629(13) 0.0392(9) 0.0427(10) -0.0196(9) 0.0144(9) -0.0098(8)
    C6 0.0732(15) 0.0381(10) 0.0474(10) -0.0159(9) 0.0239(10) -0.0020(8)
    C7 0.0710(14) 0.0358(9) 0.0299(8) -0.0082(9) 0.0136(8) 0.0033(7)
    C8 0.0704(14) 0.0320(8) 0.0376(9) -0.0129(9) 0.0144(9) -0.0138(8)
    C9 0.0589(12) 0.0271(8) 0.0317(8) -0.0047(8) 0.0065(8) -0.0034(7)
    C10 0.0442(10) 0.0390(9) 0.0261(7) -0.0042(8) 0.0028(7) -0.0037(7)
    C11 0.0484(11) 0.0268(7) 0.0267(7) -0.0009(7) 0.0057(7) -0.0001(6)
    C12 0.0350(10) 0.0401(9) 0.0376(8) -0.0006(7) 0.0064(7) 0.0152(7)
    C13 0.0305(9) 0.0332(8) 0.0241(7) -0.0033(7) 0.0036(6) 0.0005(6)
    C14 0.0377(10) 0.0389(9) 0.0377(8) -0.0064(8) 0.0077(7) 0.0040(7)
    C15 0.0334(11) 0.0568(11) 0.0551(11) -0.0066(9) 0.0132(9) -0.0003(9)
    C16 0.0302(11) 0.0564(11) 0.0590(11) 0.0073(9) 0.0050(8) -0.0021(9)
    C17 0.0405(11) 0.0386(9) 0.0421(9) 0.0045(8) 0.0023(8) 0.0042(8)
    C18 0.0327(9) 0.0321(8) 0.0264(7) -0.0001(7) 0.0052(6) 0.0009(6)
    C19 0.0405(11) 0.0357(8) 0.0533(10) 0.0041(8) 0.0127(8) 0.0184(8)
    C20 0.0537(11) 0.0320(8) 0.0305(8) 0.0004(8) 0.0114(7) 0.0034(7)
    C21 0.0508(11) 0.0338(8) 0.0413(9) -0.0012(8) 0.0187(8) -0.0043(7)
    C22 0.0542(12) 0.0466(10) 0.0337(8) -0.0053(9) 0.0201(8) -0.0009(8)
    O1 0.0559(8) 0.0480(7) 0.0332(6) -0.0070(6) 0.0002(6) -0.0032(5)
    O2 0.1385(15) 0.0422(7) 0.0405(7) -0.0395(9) 0.0230(8) -0.0041(6)
    O3 0.0897(11) 0.0376(7) 0.0610(8) 0.0019(7) 0.0166(8) 0.0034(6)
    O4 0.0642(9) 0.0535(8) 0.0360(6) -0.0124(6) 0.0131(6) -0.0060(5)
    Co1 0.06634(19) 0.02305(11) 0.02269(11) -0.00140(10) 0.00917(10) -0.00115(8)
    N1 0.0525(9) 0.0282(7) 0.0257(6) -0.0011(6) 0.0065(6) 0.0003(5)
    N2 0.0348(8) 0.0334(7) 0.0274(6) -0.0003(6) 0.0037(5) 0.0080(5)
    N3 0.0443(9) 0.0333(7) 0.0331(6) -0.0007(6) 0.0115(6) 0.0086(6)
    N4 0.0510(9) 0.0309(7) 0.0317(7) 0.0005(6) 0.0089(6) 0.0037(6)
_geom_special_details
;
All esds (except the esd in the dihedral angle between two l.s. planes) are
estimated using the full covariance matrix. The cell esds are taken into
account individually in the estimation of esds in distances, angles and
torsion angles; correlations between esds in cell parameters are only used
when they are defined by crystal symmetry. An approximate (isotropic)
treatment of cell esds is used for estimating esds involving l.s. planes.
;
loop_
    _geom_bond_atom_site_label_1
    _geom_bond_atom_site_label_2
    _geom_bond_site_symmetry_2
    _geom_bond_distance
    _geom_bond_publ_flag
    C1 O1 . 1.2240(19) ?
    C1 O2 . 1.2673(19) ?
    C1 C2 . 1.524(2) ?
    C2 C7 . 1.531(2) ?
    C2 C3 . 1.538(2) ?
    C2 H2 . 0.9800 ?
    C3 C4 . 1.521(2) ?
    C3 H3A . 0.9700 ?
    C3 H3B . 0.9700 ?
    C4 C5 . 1.527(3) ?
    C4 H4A . 0.9700 ?
    C4 H4B . 0.9700 ?
    C5 C8 . 1.526(3) ?
    C5 C6 . 1.536(3) ?
    C5 H5 . 0.9800 ?
    C6 C7 . 1.527(2) ?
    C6 H6A . 0.9700 ?
    C6 H6B . 0.9700 ?
    C7 H7A . 0.9700 ?
    C7 H7B . 0.9700 ?
    C8 O3 . 1.237(2) ?
    C8 O4 . 1.289(2) ?
    C9 C10 . 1.345(2) ?
    C9 N1 . 1.376(2) ?
    C9 H9 . 0.9300 ?
    C10 N2 . 1.367(2) ?
    C10 H10 . 0.9300 ?
    C11 N1 . 1.3199(19) ?
    C11 N2 . 1.3432(18) ?
    C11 H11 . 0.9300 ?
    C12 N2 . 1.4541(19) ?
    C12 C13 . 1.503(2) ?
    C12 H12A . 0.9700 ?
    C12 H12B . 0.9700 ?
    C13 C14 . 1.385(2) ?
    C13 C18 . 1.398(2) ?
    C14 C15 . 1.380(2) ?
    C14 H14 . 0.9300 ?
    C15 C16 . 1.374(3) ?
    C15 H15 . 0.9300 ?
    C16 C17 . 1.385(3) ?
    C16 H16 . 0.9300 ?
    C17 C18 . 1.383(2) ?
    C17 H17 . 0.9300 ?
    C18 C19 . 1.509(2) ?
    C19 N3 . 1.461(2) ?
    C19 H19A . 0.9700 ?
    C19 H19B . 0.9700 ?
    C20 N4 . 1.3222(19) ?
    C20 N3 . 1.3377(19) ?
    C20 H20 . 0.9300 ?
    C21 C22 . 1.346(2) ?
    C21 N4 . 1.374(2) ?
    C21 H21 . 0.9300 ?
    C22 N3 . 1.367(2) ?
    C22 H22 . 0.9300 ?
    O2 Co1 . 1.9185(13) ?
    O4 Co1 2_655 1.9682(15) ?
    Co1 O4 2_645 1.9682(15) ?
    Co1 N4 4 2.0306(13) ?
    Co1 N1 . 2.0311(12) ?
    N4 Co1 4_556 2.0306(13) ?
loop_
    _geom_angle_atom_site_label_1
    _geom_angle_atom_site_label_2
    _geom_angle_atom_site_label_3
    _geom_angle_site_symmetry_1
    _geom_angle_site_symmetry_3
    _geom_angle
    _geom_angle_publ_flag
    O1 C1 O2 . . 123.04(15) ?
    O1 C1 C2 . . 121.85(14) ?
    O2 C1 C2 . . 115.09(14) ?
    C1 C2 C7 . . 111.52(13) ?
    C1 C2 C3 . . 111.46(13) ?
    C7 C2 C3 . . 111.64(13) ?
    C1 C2 H2 . . 107.3 ?
    C7 C2 H2 . . 107.3 ?
    C3 C2 H2 . . 107.3 ?
    C4 C3 C2 . . 113.23(14) ?
    C4 C3 H3A . . 108.9 ?
    C2 C3 H3A . . 108.9 ?
    C4 C3 H3B . . 108.9 ?
    C2 C3 H3B . . 108.9 ?
    H3A C3 H3B . . 107.7 ?
    C3 C4 C5 . . 111.62(14) ?
    C3 C4 H4A . . 109.3 ?
    C5 C4 H4A . . 109.3 ?
    C3 C4 H4B . . 109.3 ?
    C5 C4 H4B . . 109.3 ?
    H4A C4 H4B . . 108.0 ?
    C8 C5 C4 . . 114.75(16) ?
    C8 C5 C6 . . 110.77(16) ?
    C4 C5 C6 . . 108.75(15) ?
    C8 C5 H5 . . 107.4 ?
    C4 C5 H5 . . 107.4 ?
    C6 C5 H5 . . 107.4 ?
    C7 C6 C5 . . 110.70(14) ?
    C7 C6 H6A . . 109.5 ?
    C5 C6 H6A . . 109.5 ?
    C7 C6 H6B . . 109.5 ?
    C5 C6 H6B . . 109.5 ?
    H6A C6 H6B . . 108.1 ?
    C6 C7 C2 . . 112.53(14) ?
    C6 C7 H7A . . 109.1 ?
    C2 C7 H7A . . 109.1 ?
    C6 C7 H7B . . 109.1 ?
    C2 C7 H7B . . 109.1 ?
    H7A C7 H7B . . 107.8 ?
    O3 C8 O4 . . 121.2(2) ?
    O3 C8 C5 . . 120.01(17) ?
    O4 C8 C5 . . 118.80(17) ?
    C10 C9 N1 . . 109.56(14) ?
    C10 C9 H9 . . 125.2 ?
    N1 C9 H9 . . 125.2 ?
    C9 C10 N2 . . 106.62(13) ?
    C9 C10 H10 . . 126.7 ?
    N2 C10 H10 . . 126.7 ?
    N1 C11 N2 . . 111.14(13) ?
    N1 C11 H11 . . 124.4 ?
    N2 C11 H11 . . 124.4 ?
    N2 C12 C13 . . 114.42(13) ?
    N2 C12 H12A . . 108.7 ?
    C13 C12 H12A . . 108.7 ?
    N2 C12 H12B . . 108.7 ?
    C13 C12 H12B . . 108.7 ?
    H12A C12 H12B . . 107.6 ?
    C14 C13 C18 . . 119.29(15) ?
    C14 C13 C12 . . 122.16(14) ?
    C18 C13 C12 . . 118.55(14) ?
    C15 C14 C13 . . 120.84(16) ?
    C15 C14 H14 . . 119.6 ?
    C13 C14 H14 . . 119.6 ?
    C16 C15 C14 . . 119.63(17) ?
    C16 C15 H15 . . 120.2 ?
    C14 C15 H15 . . 120.2 ?
    C15 C16 C17 . . 120.41(17) ?
    C15 C16 H16 . . 119.8 ?
    C17 C16 H16 . . 119.8 ?
    C18 C17 C16 . . 120.26(16) ?
    C18 C17 H17 . . 119.9 ?
    C16 C17 H17 . . 119.9 ?
    C17 C18 C13 . . 119.54(15) ?
    C17 C18 C19 . . 122.00(14) ?
    C13 C18 C19 . . 118.46(14) ?
    N3 C19 C18 . . 114.22(14) ?
    N3 C19 H19A . . 108.7 ?
    C18 C19 H19A . . 108.7 ?
    N3 C19 H19B . . 108.7 ?
    C18 C19 H19B . . 108.7 ?
    H19A C19 H19B . . 107.6 ?
    N4 C20 N3 . . 111.26(14) ?
    N4 C20 H20 . . 124.4 ?
    N3 C20 H20 . . 124.4 ?
    C22 C21 N4 . . 109.76(14) ?
    C22 C21 H21 . . 125.1 ?
    N4 C21 H21 . . 125.1 ?
    C21 C22 N3 . . 106.33(14) ?
    C21 C22 H22 . . 126.8 ?
    N3 C22 H22 . . 126.8 ?
    C1 O2 Co1 . . 125.78(11) ?
    C8 O4 Co1 . 2_655 109.44(12) ?
    O2 Co1 O4 . 2_645 130.75(6) ?
    O2 Co1 N4 . 4 113.50(6) ?
    O4 Co1 N4 2_645 4 99.08(6) ?
    O2 Co1 N1 . . 95.80(5) ?
    O4 Co1 N1 2_645 . 107.05(5) ?
    N4 Co1 N1 4 . 109.79(5) ?
    C11 N1 C9 . . 105.55(12) ?
    C11 N1 Co1 . . 133.27(10) ?
    C9 N1 Co1 . . 121.00(10) ?
    C11 N2 C10 . . 107.12(12) ?
    C11 N2 C12 . . 125.77(13) ?
    C10 N2 C12 . . 127.07(12) ?
    C20 N3 C22 . . 107.30(13) ?
    C20 N3 C19 . . 125.54(14) ?
    C22 N3 C19 . . 127.00(13) ?
    C20 N4 C21 . . 105.34(13) ?
    C20 N4 Co1 . 4_556 126.46(11) ?
    C21 N4 Co1 . 4_556 125.35(11) ?
