# Supplementary material for: Poly[[μ2-1,2-bis­(imidazol-1-ylmeth­yl)benzene](μ2-cyclo­hexane-1,4-dicarboxyl­ato)cobalt(II)]
Source: Acta Crystallogr Sect E Struct Rep Online. 2010 Feb 24;66(Pt 3):m330. doi: 10.1107/S160053681000646X (PMC2983598; doi:10.1107/S160053681000646X)
Supplement: Supplementary file 2 [file e-66-0m330-Isup2.hkl]

#
# h,k,l, Fc-squared, Fo-squared, sigma(Fo-squared) and status flag
#
data_I
_shelx_title ' chen in P2(1)/c'
_shelx_refln_list_code          4
_shelx_F_calc_maximum      189.97
_exptl_crystal_F_000       972.00
_reflns_d_resolution_high  0.7302
 
loop_
 _symmetry_equiv_pos_as_xyz
 'x, y, z'
 '-x, y+1/2, -z+1/2'
 '-x, -y, -z'
 'x, -y-1/2, z-1/2'
 
_cell_length_a     9.7850
_cell_length_b    12.3560
_cell_length_c    17.8500
_cell_angle_alpha  90
_cell_angle_beta   99.559
_cell_angle_gamma  90
 
_shelx_F_squared_multiplier     1.000
 
loop_
 _refln_index_h
 _refln_index_k
 _refln_index_l
 _refln_F_squared_calc
 _refln_F_squared_meas
 _refln_F_squared_sigma
 _refln_observed_status
   2   0   0    14789.75    13689.87     50.47 o
   3   0   0    36087.22    32116.97    377.96 o
   4   0   0    34101.53    32840.77    593.85 o
   5   0   0     4924.76     5276.41     50.82 o
   6   0   0      125.91      131.22     11.98 o
   7   0   0       68.62       65.43     15.63 o
   8   0   0      163.61      166.19     19.63 o
   9   0   0      325.24      369.50     25.67 o
  10   0   0       52.07       38.92     17.22 o
   1   1   0      965.91      824.77      9.13 o
   2   1   0    12112.56    11500.28     37.44 o
   3   1   0       95.98      108.38      5.03 o
   4   1   0       10.46        9.24      5.11 o
   5   1   0     2593.40     2602.25     25.79 o
   6   1   0      353.28      317.40     10.04 o
   7   1   0      391.24      362.26     10.28 o
   8   1   0     1602.33     1568.39     27.10 o
   9   1   0      289.33      319.10     22.55 o
  10   1   0       77.22       78.29     19.13 o
  11   1   0        3.75        3.99     20.41 o
   0   2   0     1658.63     1838.39     12.99 o
   1   2   0      153.07      128.01      5.68 o
   2   2   0     1717.74     1655.38     16.92 o
   3   2   0      219.89      223.35      5.96 o
   4   2   0     1239.81     1455.74     14.44 o
   5   2   0       25.88       29.90      7.69 o
   6   2   0      916.36      954.51     18.20 o
   7   2   0      663.34      679.36     14.15 o
   8   2   0        4.12       -2.29     14.27 o
   9   2   0       49.14       60.50     17.93 o
  10   2   0        3.58        5.58     17.97 o
  11   2   0       26.57       19.70     17.99 o
  12   2   0       16.94        0.24     18.70 o
   1   3   0     2141.58     2145.25     25.28 o
   2   3   0     3435.56     3531.69     32.96 o
   3   3   0      167.30      161.14      6.73 o
   4   3   0       35.53       31.81      5.69 o
   5   3   0      205.48      177.13      9.92 o
   6   3   0      224.85      230.27     11.39 o
   7   3   0       89.68       85.36      9.99 o
   8   3   0       59.87       54.83     15.31 o
   9   3   0      149.77      164.93     19.60 o
  10   3   0       32.73       42.73     18.67 o
  11   3   0       53.72       53.78     19.15 o
  12   3   0        7.35       11.44     21.02 o
   0   4   0     5449.32     5341.12     31.61 o
   1   4   0     1474.90     1554.11      9.10 o
   2   4   0      364.09      375.50      5.42 o
   3   4   0       23.53       28.52      3.31 o
   4   4   0     1309.39     1396.78     14.89 o
   5   4   0        8.44       11.27      6.95 o
   6   4   0      384.64      375.22     28.53 o
   7   4   0      614.18      611.06     16.64 o
   8   4   0       14.36       19.45     14.03 o
   9   4   0        8.83        1.94     17.09 o
  10   4   0        8.31        4.10     17.02 o
  11   4   0        4.18       -8.42     19.23 o
  12   4   0       22.35       17.96     20.24 o
   1   5   0     2332.63     2353.33     22.13 o
   2   5   0    10625.11    10500.21    126.74 o
   3   5   0     2276.15     2289.23     26.58 o
   4   5   0      341.64      316.56      9.33 o
   5   5   0      547.05      511.53     14.26 o
   6   5   0        9.74        9.77     10.54 o
   7   5   0      268.83      271.16     13.21 o
   8   5   0       35.87       33.63     15.61 o
   9   5   0      185.84      202.60     20.76 o
  10   5   0      103.61      100.08     19.23 o
  11   5   0        7.66       15.02     17.49 o
  12   5   0        0.17       -2.08     18.61 o
   0   6   0     5292.08     4912.35     37.28 o
   1   6   0     3313.42     3171.29     33.81 o
   2   6   0      981.88     1000.37      9.18 o
   3   6   0       55.67       64.45      4.02 o
   4   6   0      156.25      171.95      7.56 o
   5   6   0     1067.50     1107.57     13.07 o
   6   6   0     1660.32     1676.75     16.92 o
   7   6   0     1505.88     1551.12     48.70 o
   8   6   0       94.65      108.33     16.45 o
   9   6   0       84.68       53.14     17.23 o
  10   6   0       88.93       80.53     19.66 o
  11   6   0       14.89        7.87     17.03 o
  12   6   0       31.89       30.54     20.55 o
   1   7   0      266.82      247.71      7.74 o
   2   7   0     1007.48      969.42     12.28 o
   3   7   0      911.85      881.09     11.96 o
   4   7   0     1446.02     1468.71     15.59 o
   5   7   0      259.35      259.55      7.49 o
   6   7   0        0.34        3.37      4.28 o
   7   7   0       37.65       29.73      5.78 o
   8   7   0       51.59       65.38     15.71 o
   9   7   0      149.72      195.57     20.53 o
  10   7   0       39.41       45.66     18.21 o
  11   7   0        0.31        8.56     17.82 o
   0   8   0      494.34      474.21     15.71 o
   1   8   0       21.35       22.90      5.74 o
   2   8   0        0.46        4.47      4.55 o
   3   8   0      180.40      155.78     14.31 o
   4   8   0      119.44      115.05      4.95 o
   5   8   0        1.27        0.75      3.23 o
   6   8   0       48.12       46.25      4.36 o
   7   8   0        5.24        5.76      5.52 o
   8   8   0      245.84      218.17     19.17 o
   9   8   0       37.19       47.04     16.63 o
  10   8   0        7.15        6.65     15.98 o
  11   8   0        7.53       15.60     17.98 o
   1   9   0       44.71       35.02      6.38 o
   2   9   0        9.49        6.94      5.51 o
   3   9   0       14.29       14.43      8.98 o
   4   9   0       48.48       55.18      9.92 o
   5   9   0       86.42       80.56     11.05 o
   6   9   0      121.18      135.03     12.72 o
   7   9   0       87.65       96.52     15.41 o
   8   9   0       37.93       38.62     15.07 o
   9   9   0       47.30       62.99     14.49 o
  10   9   0        0.07      -13.43     16.94 o
   0  10   0     1894.33     1925.36     31.95 o
   1  10   0        2.90       -3.71      6.92 o
   2  10   0        1.09        1.60      5.21 o
   3  10   0      679.99      695.50     25.77 o
   4  10   0      218.46      217.40     13.26 o
   5  10   0      913.39      926.88     21.91 o
   6  10   0      213.12      194.68     15.51 o
   7  10   0      210.20      207.06     15.03 o
   8  10   0        8.35        3.06     12.17 o
   9  10   0        3.96        0.60     12.55 o
   1  11   0      216.52      232.92      9.06 o
   2  11   0     1878.31     1833.22     21.19 o
   3  11   0     1864.98     1872.84     28.60 o
   4  11   0        6.68       13.88     10.49 o
   5  11   0       39.12       50.65     11.21 o
   6  11   0        6.92        9.76     11.03 o
   7  11   0        7.46        1.31     11.17 o
   8  11   0       83.39      108.96     18.43 o
   0  12   0     2706.26     2758.64     41.20 o
   1  12   0     1533.30     1569.90     19.13 o
   2  12   0      279.83      269.38      9.12 o
   3  12   0      164.11      164.95     12.96 o
   4  12   0      264.31      271.40     15.26 o
   5  12   0      950.51      890.59     29.19 o
   6  12   0      208.65      210.11     15.74 o
   7  12   0      133.73      147.83     14.61 o
   8  12   0        4.07        4.66     22.44 o
   1  13   0       14.82       19.48      6.85 o
   2  13   0      238.50      250.89     14.52 o
   3  13   0      680.82      666.75     22.47 o
   4  13   0       61.84       53.93     11.65 o
   5  13   0       56.82       65.86     24.80 o
   6  13   0        0.08        2.45     11.41 o
   7  13   0       13.07       -3.70     20.20 o
   1  14   0        7.59        8.05      9.82 o
   2  14   0       60.87       60.72     11.08 o
   3  14   0      131.89      143.04     13.65 o
   4  14   0        0.76       -3.23     11.46 o
   5  14   0      183.70      171.90     15.45 o
   6  14   0        3.43        1.61     18.30 o
   1  15   0      105.38       85.83     19.61 o
   2  15   0       84.91       56.74     16.60 o
   3  15   0        0.33        5.06     11.09 o
   4  15   0        3.68       12.82     11.78 o
   5  15   0       24.23       33.96     19.23 o
   0  16   0      394.45      404.60     27.97 o
   1  16   0      241.45      277.47     25.31 o
   2  16   0        8.31        3.78     16.90 o
 -12   1   1       61.51       62.48     20.36 o
 -11   1   1        0.01        3.01     18.54 o
 -10   1   1       64.10       81.06     14.18 o
  -9   1   1       38.37       43.08     12.59 o
  -8   1   1      400.76      407.99     22.41 o
  -7   1   1      636.29      619.63     12.65 o
  -6   1   1       75.05       65.73      7.60 o
  -5   1   1      364.65      363.79     15.36 o
  -4   1   1      109.97      131.53      8.00 o
  -3   1   1     6763.26     6555.07    102.57 o
  -2   1   1    31513.56    26757.65    206.33 o
  -1   1   1       44.43       52.44      2.73 o
   1   1   1     1158.59     1140.16      9.27 o
   2   1   1    35508.90    30605.67    234.95 o
   3   1   1    14609.64    13874.40     42.40 o
   4   1   1      220.98      191.49      6.82 o
   5   1   1      902.67      915.00     16.20 o
   6   1   1     1465.45     1455.84     24.36 o
   7   1   1      454.64      466.37     12.65 o
   8   1   1      381.16      379.90     22.59 o
   9   1   1      132.32      117.56     17.89 o
  10   1   1        0.41        0.69     18.06 o
 -12   2   1        6.89        1.72     21.38 o
 -11   2   1       66.57       55.05     21.01 o
 -10   2   1       89.25       77.08     18.27 o
  -9   2   1       19.26       15.78     17.30 o
  -8   2   1        8.76       17.12     21.19 o
  -7   2   1       13.76       12.22      7.11 o
  -6   2   1     1146.64     1105.79     23.29 o
  -5   2   1     7044.17     7539.13     93.65 o
  -4   2   1    16708.16    16763.13     57.97 o
  -3   2   1       53.52       50.70      4.63 o
  -2   2   1     7937.96     7740.22     68.23 o
  -1   2   1    11087.84    11056.93     39.73 o
   0   2   1    15159.71    13731.14    123.86 o
   1   2   1     3019.32     3095.82     12.75 o
   2   2   1      614.07      551.39     11.39 o
   3   2   1       24.76       16.30      4.13 o
   4   2   1      297.23      301.96      9.86 o
   5   2   1      719.32      785.14     17.37 o
   6   2   1      593.15      580.03     15.09 o
   7   2   1     1043.13     1084.53     19.84 o
   8   2   1       45.09       31.17     15.14 o
   9   2   1       38.61       30.02     17.67 o
  10   2   1       25.28       50.24     19.12 o
  11   2   1      116.80      104.06     21.98 o
 -12   3   1       13.34       14.08     19.17 o
 -11   3   1       62.24       72.52     21.31 o
 -10   3   1       86.09       83.26     19.14 o
  -9   3   1       55.25       66.40     17.40 o
  -8   3   1       33.84       27.42     16.08 o
  -7   3   1       83.69       74.53     10.03 o
  -6   3   1     1513.19     1579.92     23.36 o
  -5   3   1      102.08      112.61      9.51 o
  -4   3   1     1380.46     1259.41     19.26 o
  -3   3   1     7641.88     7722.98     36.55 o
  -2   3   1     4207.47     4302.29     20.46 o
  -1   3   1      373.54      405.86      6.03 o
   0   3   1      406.70      385.09      6.57 o
   1   3   1     2690.10     2657.62     25.53 o
   2   3   1      780.04      837.74     13.54 o
   3   3   1      792.14      870.02     11.71 o
   4   3   1    13270.38    13523.26     53.06 o
   5   3   1     4452.31     4447.16     34.01 o
   6   3   1      247.75      264.32     13.48 o
   7   3   1       84.44       72.98      9.81 o
   8   3   1        5.51       -1.66     14.58 o
   9   3   1      831.61      852.74     31.04 o
  10   3   1      207.55      192.15     22.07 o
  11   3   1       11.31       17.03     17.47 o
  12   3   1       20.55       23.04     19.36 o
 -12   4   1        3.27       11.14     19.76 o
 -11   4   1       58.50       51.39     19.33 o
 -10   4   1       60.98       65.58     17.92 o
  -9   4   1       61.07       27.31     17.53 o
  -8   4   1       98.59      102.05     16.50 o
  -7   4   1      272.53      284.71     13.62 o
  -6   4   1      452.06      478.23     12.00 o
  -5   4   1     4219.55     4259.89     72.77 o
  -4   4   1     5013.37     5094.66     42.96 o
  -3   4   1     1045.36     1201.06     14.71 o
  -2   4   1     1676.76     1797.65     23.15 o
  -1   4   1     6558.93     6150.00     49.56 o
   0   4   1     4457.36     4193.85     68.03 o
   1   4   1      152.25      145.78      3.56 o
   2   4   1      844.68      826.16     15.18 o
   3   4   1     1402.69     1337.97      9.44 o
   4   4   1       51.25       52.94      5.76 o
   5   4   1     1046.74     1033.35     17.81 o
   6   4   1      179.63      166.43     10.19 o
   7   4   1      661.93      682.83     22.18 o
   8   4   1      422.46      412.22     22.85 o
   9   4   1       33.34       14.58     15.31 o
  10   4   1       12.16       12.90     16.84 o
  11   4   1        7.82       -1.07     18.06 o
  12   4   1       58.98       65.39     20.22 o
 -12   5   1        0.20       -1.37     19.72 o
 -11   5   1       24.57       32.12     19.70 o
 -10   5   1        0.86        1.93     15.84 o
  -9   5   1       39.53       35.53     17.91 o
  -8   5   1       37.60       20.67     14.76 o
  -7   5   1      240.82      246.28     13.38 o
  -6   5   1      196.49      178.24     11.05 o
  -5   5   1      695.39      760.19     11.75 o
  -4   5   1      150.97      134.08      5.60 o
  -3   5   1     1505.82     1490.90     21.03 o
  -2   5   1      177.88      157.58      4.50 o
  -1   5   1      329.77      360.03     12.71 o
   0   5   1     2026.94     2154.03     16.06 o
   1   5   1      365.43      379.26      8.20 o
   2   5   1       27.34       25.43      5.89 o
   3   5   1     1355.47     1324.60     24.21 o
   4   5   1     2468.39     2544.53     16.86 o
   5   5   1      117.12      119.36      8.81 o
   6   5   1       24.42       24.00     10.33 o
   7   5   1      313.96      309.77     13.47 o
   8   5   1       53.95       58.42     14.75 o
   9   5   1        4.51       -1.25     14.82 o
  10   5   1       13.88       17.24     16.92 o
  11   5   1        4.12       10.54     16.32 o
  12   5   1        0.01       12.97     18.35 o
 -12   6   1        4.35       -5.26     19.12 o
 -11   6   1        7.90        9.10     18.25 o
 -10   6   1        2.35       -1.06     17.20 o
  -9   6   1       24.94       32.74     17.04 o
  -8   6   1       51.21       52.33     15.10 o
  -7   6   1      194.62      162.95      8.23 o
  -6   6   1        2.29       -0.29      5.49 o
  -5   6   1      379.91      417.77      9.27 o
  -4   6   1      537.22      534.78      9.25 o
  -3   6   1      640.57      666.36     12.70 o
  -2   6   1      268.11      271.62      5.78 o
  -1   6   1      251.06      260.11      6.80 o
   0   6   1     1426.46     1494.20     14.99 o
   1   6   1      909.45      946.97     11.19 o
   2   6   1       56.33       63.65      6.51 o
   3   6   1      182.66      200.41      8.99 o
   4   6   1      751.35      729.93      8.42 o
   5   6   1      612.91      617.51      9.37 o
   6   6   1       43.46       43.00      5.59 o
   7   6   1       21.82       21.77      8.83 o
   8   6   1       65.86       74.55     15.41 o
   9   6   1       45.86       24.78     15.44 o
  10   6   1        1.55       -6.57     17.02 o
  11   6   1        7.41        2.19     17.04 o
  12   6   1        1.73       -5.50     18.45 o
 -12   7   1        0.04       -4.41     17.65 o
 -11   7   1       22.88       13.93     19.60 o
 -10   7   1       16.09       13.24     17.85 o
  -9   7   1       30.34       44.76     17.05 o
  -8   7   1      398.70      355.48     25.15 o
  -7   7   1      261.45      245.64     10.32 o
  -6   7   1       98.54      104.91      7.05 o
  -5   7   1      102.59      101.08      6.08 o
  -4   7   1     1789.93     1877.82     18.68 o
  -3   7   1     2561.66     2641.32     24.77 o
  -2   7   1      577.89      552.64      9.02 o
  -1   7   1      330.19      289.31      8.53 o
   0   7   1     2649.55     3010.47     30.74 o
   1   7   1       22.59       27.79      4.68 o
   2   7   1        8.12       13.00      2.85 o
   3   7   1       46.14       50.03     12.13 o
   4   7   1      566.65      562.72     23.63 o
   5   7   1      998.66      975.36     29.48 o
   6   7   1      143.36      132.17      5.48 o
   7   7   1       40.37       31.15      5.61 o
   8   7   1        3.76       10.13     13.39 o
   9   7   1      518.75      532.65     26.61 o
  10   7   1       66.05       60.35     13.99 o
  11   7   1        7.29       -3.35     17.07 o
 -11   8   1      136.00      117.36     22.48 o
 -10   8   1       14.30       10.20     17.39 o
  -9   8   1        9.61        1.63     15.64 o
  -8   8   1       77.13       86.06     17.05 o
  -7   8   1      147.13      164.72      9.09 o
  -6   8   1      318.06      342.81      9.04 o
  -5   8   1     1051.37     1081.52     14.75 o
  -4   8   1     2574.43     2549.91     43.20 o
  -3   8   1       30.29       30.20      5.51 o
  -2   8   1      454.70      444.87     10.50 o
  -1   8   1      957.14      827.98     13.81 o
   0   8   1     3201.18     3156.07     37.17 o
   1   8   1     2675.73     2766.17     25.90 o
   2   8   1     1496.35     1443.26     17.37 o
   3   8   1       99.63      106.93     14.78 o
   4   8   1      186.85      147.33     17.32 o
   5   8   1      191.99      200.57     20.71 o
   6   8   1      732.43      761.14     18.56 o
   7   8   1      513.88      508.70      8.76 o
   8   8   1       13.81       21.13     11.66 o
   9   8   1       30.71       52.25     12.64 o
  10   8   1       19.40       25.19     12.47 o
 -11   9   1      120.77      145.38     22.62 o
 -10   9   1      145.38      117.21     19.95 o
  -9   9   1        3.57        8.09     15.86 o
  -8   9   1       11.40        8.82     15.15 o
  -7   9   1        4.82        9.35     14.32 o
  -6   9   1        0.33       -2.83      6.38 o
  -5   9   1      254.47      255.17      7.76 o
  -4   9   1      660.44      643.18     11.34 o
  -3   9   1      447.07      418.99     19.74 o
  -2   9   1     3332.61     3264.20     34.64 o
  -1   9   1      487.13      505.32     24.05 o
   0   9   1      384.80      398.16     12.25 o
   1   9   1     1208.16     1283.27     17.54 o
   2   9   1      786.45      750.25     24.21 o
   3   9   1      572.62      578.32     23.66 o
   4   9   1     2166.21     2217.10     44.22 o
   5   9   1     1318.26     1343.87     24.16 o
   6   9   1      457.05      425.87     16.58 o
   7   9   1        5.30       -1.79     10.99 o
   8   9   1      103.76       98.44     13.22 o
   9   9   1      237.70      219.61     40.17 o
  10   9   1      103.22      129.97     19.31 o
 -10  10   1       18.90       -5.58     18.40 o
  -9  10   1       48.04       47.16     14.52 o
  -8  10   1        7.81       -0.79     15.58 o
  -7  10   1       85.08      109.43     17.85 o
  -6  10   1      190.12      195.22     18.77 o
  -5  10   1      830.39      829.44     29.60 o
  -4  10   1      805.63      825.83     20.53 o
  -3  10   1        4.81        7.04      9.74 o
  -2  10   1      118.61      109.55      7.10 o
  -1  10   1     1072.49     1071.58     39.65 o
   0  10   1     4576.98     4490.62     33.37 o
   1  10   1     1392.32     1412.88     24.42 o
   2  10   1      125.34      138.12      6.12 o
   3  10   1       72.45       71.67     10.25 o
   4  10   1      162.29      172.35     12.63 o
   5  10   1      108.28      110.43     11.63 o
   6  10   1      112.73      121.57     12.37 o
   7  10   1       80.44       81.82     12.03 o
   8  10   1        9.38       11.45     11.25 o
   9  10   1        8.23        3.70     12.13 o
  -9  11   1       79.90       83.70     18.78 o
  -8  11   1      278.33      269.39     17.86 o
  -7  11   1      129.69      141.69     14.68 o
  -6  11   1        0.11        3.33     11.18 o
  -5  11   1      328.79      317.54     16.18 o
  -4  11   1      320.76      318.25     15.21 o
  -3  11   1       96.93      111.82     11.82 o
  -2  11   1        0.94        5.86      6.07 o
  -1  11   1      649.89      682.52     14.99 o
   0  11   1       17.31       22.20      7.34 o
   1  11   1      776.83      777.15     13.22 o
   2  11   1      396.15      366.54     12.14 o
   3  11   1       47.55       36.71     12.32 o
   4  11   1        9.43        3.08      9.96 o
   5  11   1      132.29      128.05     12.33 o
   6  11   1        9.43        2.85     10.51 o
   7  11   1        0.09        3.05     11.07 o
   8  11   1       31.03       37.14     14.53 o
  -8  12   1        0.02       -4.69     12.55 o
  -7  12   1        0.23        6.05     12.61 o
  -6  12   1        0.34       -0.41     11.39 o
  -5  12   1       98.03       85.73     13.14 o
  -4  12   1      220.76      235.19     14.83 o
  -3  12   1       45.22       45.32     10.57 o
  -2  12   1       97.25       98.44      8.05 o
  -1  12   1        3.58        5.08      6.82 o
   0  12   1       41.32       31.75      9.55 o
   1  12   1        3.55        1.59      5.94 o
   2  12   1      110.07      110.26      6.33 o
   3  12   1       78.74       74.22     11.38 o
   4  12   1      114.14      104.56     12.34 o
   5  12   1       12.56        5.48     10.52 o
   6  12   1       48.15       57.83     12.33 o
   7  12   1       10.78        9.75     11.55 o
  -7  13   1       22.43       31.69     13.02 o
  -6  13   1       81.44       79.15     14.28 o
  -5  13   1        6.81        2.90     11.63 o
  -4  13   1      136.89      128.74     13.36 o
  -3  13   1      412.30      425.53     17.42 o
  -2  13   1     1015.78     1039.46     23.66 o
  -1  13   1      309.79      333.98     11.07 o
   0  13   1        0.28       -0.67      7.12 o
   1  13   1      111.80      109.39      7.81 o
   2  13   1      484.48      475.60     17.20 o
   3  13   1      219.24      215.50     14.01 o
   4  13   1      369.40      378.97     32.61 o
   5  13   1       14.06       24.22     11.60 o
   6  13   1      104.69      115.35     13.40 o
   7  13   1       25.14       23.82     18.29 o
  -6  14   1       96.35       78.50     14.18 o
  -5  14   1      408.47      417.59     19.39 o
  -4  14   1      419.36      464.73     19.24 o
  -3  14   1        2.69        4.68     10.89 o
  -2  14   1       92.66      104.91     14.18 o
  -1  14   1      187.43      178.60     13.90 o
   0  14   1      637.33      675.93     25.09 o
   1  14   1      519.37      507.16     18.17 o
   2  14   1      288.99      303.27     15.40 o
   3  14   1      142.65      168.23     14.03 o
   4  14   1      141.14      157.84     14.52 o
   5  14   1      107.52      124.85     21.22 o
   6  14   1       58.07       22.16     18.16 o
  -5  15   1        2.48        4.23     17.82 o
  -4  15   1       81.89       72.25     13.43 o
  -3  15   1      490.52      551.66     20.31 o
  -2  15   1      719.45      714.97     33.71 o
  -1  15   1      377.35      347.45     27.08 o
   0  15   1        1.98        9.97     12.16 o
   1  15   1       87.66       83.10     18.37 o
   2  15   1      389.06      404.31     22.09 o
   3  15   1      132.59      138.69     13.90 o
   4  15   1        9.61       -0.18     17.29 o
   5  15   1      124.21      148.09     22.84 o
  -3  16   1       18.33       25.36     17.06 o
  -2  16   1        7.61       15.47     17.04 o
  -1  16   1       33.21       34.68     18.34 o
   0  16   1      132.41      137.09     15.69 o
   1  16   1      262.45      262.79     23.89 o
 -12   0   2       31.53       20.71     22.79 o
 -11   0   2      236.47      259.75     25.89 o
 -10   0   2      516.19      552.78     29.35 o
  -9   0   2     2719.27     2585.98     52.52 o
  -8   0   2      368.85      396.55     24.74 o
  -7   0   2     5345.44     5376.10    107.54 o
  -6   0   2     5029.02     4997.49    128.72 o
  -5   0   2     7786.53     8037.35     63.85 o
  -4   0   2      897.53      851.50     20.48 o
  -3   0   2    15519.42    14205.17     66.28 o
  -2   0   2     2124.41     2177.33     21.92 o
  -1   0   2     3010.54     2959.87     19.23 o
   0   0   2     4103.02     4167.60     20.61 o
   1   0   2    17598.48    16416.81    182.43 o
   2   0   2     1101.16     1129.71     15.03 o
   3   0   2     1512.11     1315.95     14.22 o
   4   0   2     3848.21     4259.96     83.28 o
   5   0   2      498.26      482.52     17.39 o
   6   0   2      225.93      213.72     15.28 o
   7   0   2      271.67      261.45     12.70 o
 -12   1   2        9.97       -0.08     19.16 o
 -11   1   2        2.82       11.79     19.30 o
 -10   1   2       26.51        7.02     14.44 o
  -9   1   2      203.89      248.09     16.54 o
  -8   1   2        4.53       -2.43     10.89 o
  -7   1   2     4478.71     4436.74     34.48 o
  -6   1   2      551.46      540.86     12.37 o
  -5   1   2     1132.87     1207.36     18.74 o
  -4   1   2     2555.26     2389.50     27.62 o
  -3   1   2       82.54       63.19      5.57 o
  -2   1   2     3315.99     3059.30     46.99 o
  -1   1   2    13038.82    11471.72    108.20 o
   0   1   2     9514.87     8752.88    234.11 o
   1   1   2      637.37      626.68      9.23 o
   2   1   2     2732.46     2650.03     27.59 o
   3   1   2      941.37      925.85      9.66 o
   4   1   2     2457.81     2456.47     26.08 o
   5   1   2     1936.68     2110.49     23.36 o
   6   1   2      564.39      535.93     14.17 o
   7   1   2        0.98        4.09      7.15 o
   8   1   2      216.95      198.60     18.20 o
   9   1   2      331.55      325.89     23.95 o
  12   1   2        0.08       -7.16     17.91 o
 -12   2   2        1.19       -3.53     20.78 o
 -11   2   2        2.77        2.72     18.14 o
 -10   2   2       32.77       35.88     19.59 o
  -9   2   2      123.74      114.87     14.45 o
  -8   2   2       48.75       47.02     12.34 o
  -7   2   2       24.93       21.39      7.26 o
  -6   2   2       11.80       14.89      6.18 o
  -5   2   2      114.28      153.00      8.73 o
  -4   2   2     5538.02     5920.49     57.58 o
  -3   2   2    11997.57    11853.77     44.02 o
  -2   2   2      731.53      861.36      7.50 o
  -1   2   2     9862.96     9634.47     38.24 o
   0   2   2      665.86      784.56     12.48 o
   1   2   2    17530.19    17418.81    199.05 o
   2   2   2       81.74       77.92      2.76 o
   3   2   2      149.50      171.48      5.31 o
   4   2   2      673.90      784.34     10.64 o
   5   2   2     1335.28     1390.42     53.92 o
   6   2   2       47.88       37.80      8.16 o
   7   2   2     1307.73     1273.49     18.23 o
   8   2   2      437.48      405.95     21.79 o
   9   2   2        0.44       -5.17     14.96 o
  10   2   2       13.91       21.56     17.47 o
  12   2   2        7.96        1.68     12.29 o
 -12   3   2       35.41       60.48     21.24 o
 -11   3   2       22.00        7.88     18.31 o
 -10   3   2       62.33       62.39     18.71 o
  -9   3   2       22.37       18.62     16.17 o
  -8   3   2       81.02       51.63     17.23 o
  -7   3   2       98.58      111.41     11.09 o
  -6   3   2      503.60      510.79     10.47 o
  -5   3   2        0.14       -0.18      7.89 o
  -4   3   2        4.13       10.13      5.09 o
  -3   3   2     1942.96     2298.59     23.64 o
  -2   3   2      909.95      983.97      9.58 o
  -1   3   2       13.98       10.35      3.85 o
   0   3   2      783.95      796.49     16.31 o
   1   3   2     1068.69     1043.65      9.69 o
   2   3   2       16.78       24.60      4.48 o
   3   3   2     1452.08     1626.31     14.62 o
   4   3   2      654.63      656.35     10.18 o
   5   3   2      696.12      697.97     14.20 o
   6   3   2      146.74      126.55      9.33 o
   7   3   2       45.24       41.83      9.79 o
   8   3   2      343.43      306.02     20.03 o
   9   3   2       49.86       44.56     16.74 o
  10   3   2       12.87       13.79     16.63 o
  11   3   2       22.14       18.04     17.19 o
  12   3   2       11.68       -3.03     20.70 o
 -12   4   2        1.07       22.42     21.67 o
 -11   4   2       27.87       23.59     20.07 o
 -10   4   2       32.44       43.05     19.15 o
  -9   4   2      261.19      242.45     21.67 o
  -8   4   2      110.75       86.12     15.94 o
  -7   4   2      460.25      465.51     16.09 o
  -6   4   2     1390.61     1492.64     26.39 o
  -5   4   2     2021.56     2187.93     25.76 o
  -4   4   2        2.80        9.53      4.34 o
  -3   4   2      130.95      128.90      4.73 o
  -2   4   2       61.63       66.91      4.03 o
  -1   4   2       63.77       56.27      4.66 o
   0   4   2      250.55      262.18      7.27 o
   1   4   2      687.47      654.07      9.51 o
   2   4   2     3280.69     3322.28     93.20 o
   3   4   2      497.45      487.15     10.40 o
   4   4   2        0.96        3.37      5.54 o
   5   4   2        6.95       10.04      7.40 o
   6   4   2       69.25       63.64      8.32 o
   7   4   2      229.82      235.00     14.73 o
   8   4   2      354.00      370.80     21.37 o
   9   4   2       61.99       83.44     16.56 o
  10   4   2        8.50       16.00     16.15 o
  11   4   2       32.78       25.89     13.31 o
 -12   5   2        0.08       -9.33     20.31 o
 -11   5   2        0.82        2.94     18.19 o
 -10   5   2       15.78       32.39     19.42 o
  -9   5   2       11.67       15.11     16.05 o
  -8   5   2      299.60      297.33     21.99 o
  -7   5   2     1248.80     1223.53     35.53 o
  -6   5   2      446.27      459.64     12.72 o
  -5   5   2        2.62        4.98      4.85 o
  -4   5   2      566.12      568.34      9.94 o
  -3   5   2     1589.94     1659.98     14.70 o
  -2   5   2     2995.39     3017.61     19.58 o
  -1   5   2     3566.90     3430.63     45.47 o
   0   5   2     8232.65     8410.84     38.54 o
   1   5   2     2039.11     2071.86     12.59 o
   2   5   2     5671.42     5736.25     30.45 o
   3   5   2     4274.74     4290.34     26.99 o
   4   5   2      206.61      178.40      7.19 o
   5   5   2     3618.53     3588.18     55.11 o
   6   5   2      391.79      387.44     17.26 o
   7   5   2       44.92       26.23      8.81 o
   8   5   2        0.85        1.95     13.69 o
   9   5   2       24.13        7.73     14.76 o
  10   5   2      255.44      246.08     22.65 o
  11   5   2       34.99       34.98     13.62 o
  12   5   2       12.61       18.53     18.52 o
 -12   6   2       25.08       27.91     19.11 o
 -11   6   2       52.12       49.85     19.36 o
 -10   6   2       59.14       40.65     17.73 o
  -9   6   2       78.04       69.48     17.20 o
  -8   6   2       37.08       21.16     15.71 o
  -7   6   2      189.44      211.73     12.95 o
  -6   6   2     2005.72     1995.61     30.32 o
  -5   6   2     3170.53     3142.20     20.79 o
  -4   6   2     1856.89     1882.83     17.20 o
  -3   6   2      352.02      362.47      9.26 o
  -2   6   2      986.50     1009.84     12.43 o
  -1   6   2     2677.85     2904.86     26.55 o
   0   6   2     4290.73     4167.04     33.57 o
   1   6   2     1297.14     1137.54     11.12 o
   2   6   2      123.37       75.40      6.14 o
   3   6   2     1010.60      936.84     16.95 o
   4   6   2       63.13       62.15      5.97 o
   5   6   2        0.68        2.26      2.93 o
   6   6   2       77.07       82.42     11.79 o
   7   6   2      549.02      585.83     16.11 o
   8   6   2      637.05      656.41     25.68 o
   9   6   2      113.62      139.73     18.38 o
  10   6   2       60.88       74.91     14.28 o
  11   6   2       47.23       40.75     13.76 o
 -12   7   2        0.56       21.13     19.69 o
 -11   7   2        6.80       24.23     17.75 o
 -10   7   2        4.45        6.01     17.20 o
  -9   7   2       45.85       60.68     19.38 o
  -8   7   2       87.70       74.37      8.84 o
  -7   7   2      119.64      105.11      8.80 o
  -6   7   2      285.43      296.95      9.34 o
  -5   7   2       66.10       76.75      6.46 o
  -4   7   2       33.49       32.16      8.66 o
  -3   7   2      433.62      383.23     11.95 o
  -2   7   2     2843.15     2786.15     46.27 o
  -1   7   2     2576.95     2696.11     24.22 o
   0   7   2     1877.71     2017.77     18.57 o
   1   7   2      334.73      346.66      9.66 o
   2   7   2      328.69      349.13     10.49 o
   3   7   2     1751.42     1781.92     21.63 o
   4   7   2      725.14      688.59     25.76 o
   5   7   2      918.27      861.13     20.78 o
   6   7   2       71.15       61.43      3.25 o
   7   7   2      291.29      307.91      7.47 o
   8   7   2        0.51        6.17      5.40 o
   9   7   2      104.74       94.65     13.17 o
  10   7   2       43.12       36.95     12.78 o
  11   7   2       94.99      115.70     19.94 o
 -11   8   2       24.17       27.67     19.07 o
 -10   8   2        7.47        4.64     17.37 o
  -9   8   2       48.79       39.37     18.44 o
  -8   8   2      204.39      254.65     22.09 o
  -7   8   2        1.72       -2.34      6.65 o
  -6   8   2      500.18      511.06     12.73 o
  -5   8   2        1.36        2.72      5.60 o
  -4   8   2       14.20        9.84      5.14 o
  -3   8   2      319.75      325.30      9.80 o
  -2   8   2     1964.59     2034.11     19.25 o
  -1   8   2      607.70      721.66     27.24 o
   0   8   2     1443.62     1457.11     17.33 o
   1   8   2      748.11      820.37     23.36 o
   2   8   2      708.05      716.46     16.87 o
   3   8   2     1177.23     1226.40     31.10 o
   4   8   2       90.42       83.64     14.76 o
   5   8   2      484.79      460.12     24.55 o
   6   8   2      254.86      268.88     13.57 o
   7   8   2      114.30      125.53      9.60 o
   8   8   2       17.20       16.74     11.27 o
   9   8   2        0.06       14.09     11.96 o
  10   8   2       22.80       20.49     16.62 o
 -11   9   2       10.79        9.72     20.30 o
 -10   9   2        6.45       -5.42     18.19 o
  -9   9   2       16.84       17.75     18.22 o
  -8   9   2       13.03       -1.09     16.69 o
  -7   9   2        0.23      -13.02     15.92 o
  -6   9   2       31.76       14.64      5.86 o
  -5   9   2      178.19      175.70      8.50 o
  -4   9   2      135.03      131.98      7.83 o
  -3   9   2     1274.35     1271.87     24.26 o
  -2   9   2       40.41       39.52      6.36 o
  -1   9   2      336.16      339.51     14.23 o
   0   9   2      328.03      312.71     10.18 o
   1   9   2       85.47       68.17      6.22 o
   2   9   2       37.20       30.24      3.19 o
   3   9   2      181.62      184.11     17.21 o
   4   9   2      418.82      412.01     24.08 o
   5   9   2      287.53      299.73     21.51 o
   6   9   2      101.52      110.09     12.19 o
   7   9   2        6.58        5.17     10.67 o
   8   9   2        7.04        4.96     11.19 o
   9   9   2       91.20      100.57     14.11 o
 -10  10   2        9.95       12.06     17.78 o
  -9  10   2       12.13        7.04     16.82 o
  -8  10   2       16.64       10.88     15.97 o
  -7  10   2       15.43       15.00     15.56 o
  -6  10   2        8.11       16.61     14.98 o
  -5  10   2       21.52       20.75      5.69 o
  -4  10   2     2224.97     2281.33     23.27 o
  -3  10   2      153.06      137.14     11.55 o
  -2  10   2      696.97      695.85     14.81 o
  -1  10   2       52.76       52.39      8.15 o
   0  10   2     2338.13     2277.09     51.21 o
   1  10   2     2474.71     2541.16     23.32 o
   2  10   2     1081.41     1069.86     33.31 o
   3  10   2      319.99      334.37     21.90 o
   4  10   2      621.79      623.54     19.58 o
   5  10   2        9.13        4.72      9.73 o
   6  10   2       61.78       46.14     10.97 o
   7  10   2       83.72       86.67     11.87 o
   8  10   2      106.22      107.48     13.60 o
  -9  11   2      106.28      129.34     21.22 o
  -8  11   2       82.19      108.43     20.27 o
  -7  11   2      233.61      221.11     22.01 o
  -6  11   2      117.93      110.78     14.21 o
  -5  11   2      110.05      130.36     13.37 o
  -4  11   2      317.82      357.14     16.05 o
  -3  11   2       27.96       28.24     10.37 o
  -2  11   2     1188.78     1195.94     16.88 o
  -1  11   2      464.62      471.41     14.95 o
   0  11   2      882.21      901.63     16.69 o
   1  11   2      165.38      152.90     10.46 o
   2  11   2      289.39      284.19      9.79 o
   3  11   2       26.72       32.68      9.55 o
   4  11   2      918.21      945.27     21.27 o
   5  11   2      944.26      972.77     22.52 o
   6  11   2      103.74      103.28     12.41 o
   7  11   2       23.67       25.94     11.35 o
   8  11   2        0.60       -0.20     18.95 o
  -9  12   2      237.94      249.84     24.62 o
  -8  12   2       31.42       29.73     13.37 o
  -7  12   2      255.80      272.29     17.40 o
  -6  12   2     1251.01     1335.62     29.21 o
  -5  12   2      666.57      682.87     21.61 o
  -4  12   2     1047.10     1083.27     58.82 o
  -3  12   2       20.30       28.88     10.78 o
  -2  12   2      622.07      592.84     13.14 o
  -1  12   2      597.03      596.70     13.37 o
   0  12   2       81.26       76.52      8.25 o
   1  12   2      383.82      417.38     16.29 o
   2  12   2      858.87      895.40     20.70 o
   3  12   2      314.04      312.66     14.52 o
   4  12   2      214.63      224.95     13.98 o
   5  12   2        0.94       -2.65     10.23 o
   6  12   2      113.08      107.27     12.68 o
   7  12   2      108.65      104.67     23.33 o
  -8  13   2        1.72       10.04     17.82 o
  -7  13   2      263.16      286.51     18.33 o
  -6  13   2      169.67      167.32     15.84 o
  -5  13   2       15.41        1.02     12.71 o
  -4  13   2      246.33      232.00     15.29 o
  -3  13   2      473.22      494.67     30.76 o
  -2  13   2      556.20      529.11     13.42 o
  -1  13   2      169.01      154.03      9.34 o
   0  13   2       24.54       34.14      7.56 o
   1  13   2        0.07       -3.55      9.35 o
   2  13   2       22.37       27.73     10.07 o
   3  13   2       54.08       53.56     10.68 o
   4  13   2      289.03      293.34     15.95 o
   5  13   2      273.15      305.46     17.79 o
   6  13   2       22.60       15.77     21.21 o
  -6  14   2       24.38       23.78     13.49 o
  -5  14   2       37.66       34.83     13.08 o
  -4  14   2       73.38       61.80     12.88 o
  -3  14   2       32.27       38.76     11.73 o
  -2  14   2        1.50       -8.58     10.45 o
  -1  14   2      114.48      127.08     20.01 o
   0  14   2        8.15       -0.96     12.16 o
   1  14   2        1.94       -1.63      9.54 o
   2  14   2       32.81       29.83     10.51 o
   3  14   2      101.64       92.15     11.60 o
   4  14   2       32.39       29.97     18.74 o
   5  14   2        9.75       15.46     18.33 o
   6  14   2        6.30        4.87     19.44 o
  -6  15   2       29.11       27.06     19.66 o
  -5  15   2        7.02        1.99     11.99 o
  -4  15   2        3.61        4.92     15.00 o
  -3  15   2        5.47        4.79     18.18 o
  -2  15   2       74.28       70.17     18.69 o
  -1  15   2       63.85       70.33     20.35 o
   0  15   2       71.44      105.68     14.38 o
   1  15   2       18.30        7.58     15.75 o
   2  15   2      161.93      166.62     14.00 o
   3  15   2        6.48        4.62     16.21 o
   4  15   2        6.14        2.60     16.99 o
   5  15   2      125.47      192.14     23.00 o
  -3  16   2       26.68       32.73     18.43 o
  -2  16   2        0.02       -0.59     18.08 o
  -1  16   2       37.86       32.76     20.05 o
   0  16   2      229.63      220.07     17.03 o
 -12   1   3       34.51       29.51     21.03 o
 -11   1   3        4.17      -10.80     14.13 o
 -10   1   3       73.51       89.35     15.57 o
  -9   1   3      493.35      484.31     19.58 o
  -8   1   3      341.60      341.54     16.55 o
  -7   1   3      406.77      419.65     11.61 o
  -6   1   3       25.44       34.26      6.87 o
  -5   1   3     1419.70     1468.43     44.72 o
  -4   1   3      333.95      340.78     10.43 o
  -3   1   3      523.89      507.73     11.55 o
  -2   1   3      826.30      884.58     14.18 o
  -1   1   3    18640.53    15130.70     95.23 o
   0   1   3      231.70      236.31      5.07 o
   1   1   3    13504.15    12694.70     49.58 o
   2   1   3     4523.60     4372.93     18.88 o
   3   1   3      528.39      517.61      8.80 o
   4   1   3     2961.76     2857.54     18.86 o
   5   1   3     6210.80     6296.21     39.03 o
   6   1   3     1025.39     1015.32     22.28 o
   7   1   3        0.54        1.87      7.09 o
  11   1   3        6.38       -0.72     11.95 o
  12   1   3       28.12       34.70     13.34 o
 -12   2   3       20.96       34.85     21.22 o
 -11   2   3      165.94      168.28     25.01 o
 -10   2   3      469.05      467.41     36.09 o
  -9   2   3      122.71      111.33     14.22 o
  -8   2   3       81.40       66.52     11.78 o
  -7   2   3      902.73      934.91     17.31 o
  -6   2   3      844.62      834.31     14.85 o
  -5   2   3     2371.47     2443.16     35.63 o
  -4   2   3     6385.04     6323.16     62.99 o
  -3   2   3     1732.63     1678.53     17.90 o
  -2   2   3     1420.09     1345.23      9.61 o
  -1   2   3     3342.17     3248.09     13.39 o
   0   2   3    13047.61    12177.86     51.67 o
   1   2   3     1164.79     1104.96      6.83 o
   2   2   3     1143.53     1163.35      7.54 o
   3   2   3     2059.98     2103.39     12.47 o
   4   2   3      253.63      199.67      6.54 o
   5   2   3      242.47      226.09      8.23 o
   6   2   3      514.48      513.62     14.94 o
   7   2   3      155.69      169.49     11.17 o
   8   2   3        4.89        9.14     13.38 o
   9   2   3      348.16      415.94     24.49 o
  10   2   3       23.61       28.19     11.64 o
  11   2   3        3.61        4.40     11.14 o
  12   2   3       14.08       25.72     12.74 o
 -12   3   3       18.56       23.30     21.54 o
 -11   3   3      213.63      219.82     24.33 o
 -10   3   3       81.18       49.71     18.29 o
  -9   3   3      124.68      148.83     21.47 o
  -8   3   3      654.20      656.50     19.91 o
  -7   3   3      776.93      762.12     15.64 o
  -6   3   3     2576.21     2642.26     30.30 o
  -5   3   3     3425.71     3634.63     32.05 o
  -4   3   3      275.91      300.20      8.79 o
  -3   3   3     2236.29     2423.87     16.81 o
  -2   3   3    13788.41    13686.38     35.66 o
  -1   3   3     6391.67     6298.02     28.15 o
   0   3   3     7282.05     7127.36     57.92 o
   1   3   3     4472.32     4377.95     38.93 o
   2   3   3      733.16      845.72      5.70 o
   3   3   3     1158.50     1171.25     12.60 o
   4   3   3     2759.12     2733.33     14.81 o
   5   3   3     6008.97     6082.25     30.55 o
   6   3   3      304.83      294.42     11.28 o
   7   3   3      432.35      443.03     14.13 o
   8   3   3       60.33       59.57      9.89 o
   9   3   3      145.09      141.25     18.03 o
  10   3   3      105.45       93.47     10.08 o
  11   3   3       73.82       81.44     12.96 o
  12   3   3       22.10       14.31     20.85 o
 -12   4   3      134.70      171.04     24.90 o
 -11   4   3       12.96       26.78     20.46 o
 -10   4   3      108.84       97.13     19.21 o
  -9   4   3        2.84        3.70     17.48 o
  -8   4   3       16.25       24.82     16.22 o
  -7   4   3        0.35        2.16      8.92 o
  -6   4   3      199.08      195.85      9.40 o
  -5   4   3      888.16      879.52     42.47 o
  -4   4   3     1468.87     1503.31     23.55 o
  -3   4   3     5179.43     5320.03     31.52 o
  -2   4   3        2.94        6.65      3.65 o
  -1   4   3      107.83      105.66      5.96 o
   0   4   3     7069.41     7135.16    120.34 o
   1   4   3      397.56      481.91      7.00 o
   2   4   3      120.91      112.43      6.11 o
   3   4   3    11615.64    11902.21     38.57 o
   4   4   3      674.87      664.43      7.98 o
   5   4   3        0.08        2.81      3.79 o
   6   4   3       20.13        9.94      8.50 o
   7   4   3     1033.49     1010.16     19.93 o
   8   4   3      739.22      758.97     15.85 o
   9   4   3      151.07      159.26      9.98 o
  10   4   3        1.11        0.66      8.67 o
  11   4   3        6.20        7.62     20.51 o
 -12   5   3        0.02       -7.71     18.70 o
 -11   5   3        1.94       -2.32     19.79 o
 -10   5   3       53.23       46.14     19.38 o
  -9   5   3       21.10        2.18     16.87 o
  -8   5   3       78.67       72.16     15.47 o
  -7   5   3      165.68      173.06     17.62 o
  -6   5   3      101.74       84.58      6.59 o
  -5   5   3      594.09      607.21     10.29 o
  -4   5   3      609.34      678.85     11.10 o
  -3   5   3     1157.12     1183.79     13.17 o
  -2   5   3      531.50      532.76      8.38 o
  -1   5   3      290.63      265.29      7.95 o
   0   5   3      123.50      160.68      7.45 o
   1   5   3      327.48      307.30      4.65 o
   2   5   3       82.22       76.37      5.88 o
   3   5   3      104.07      116.11      5.87 o
   4   5   3      233.89      249.20      4.24 o
   5   5   3      335.70      346.71      6.27 o
   6   5   3      114.34      114.42      6.33 o
   7   5   3      152.46      151.69      9.03 o
   8   5   3      145.03      133.97     12.12 o
   9   5   3        0.10       -3.46     10.47 o
  10   5   3       72.41       74.08     19.54 o
  11   5   3       56.48       46.52     13.71 o
 -12   6   3        8.07       16.39     19.66 o
 -11   6   3        6.11       20.77     19.83 o
 -10   6   3       77.83       77.79     20.28 o
  -9   6   3       26.21       16.64     17.50 o
  -8   6   3       53.57       40.50      8.38 o
  -7   6   3      260.88      252.25     12.89 o
  -6   6   3      208.87      210.08     10.51 o
  -5   6   3       37.28       37.72      5.53 o
  -4   6   3       21.90       22.37      5.31 o
  -3   6   3        0.63       14.53      5.36 o
  -2   6   3        0.10        2.33      4.69 o
  -1   6   3      886.50      969.04     13.94 o
   0   6   3     1768.06     1930.31     54.95 o
   1   6   3      848.59      970.20     10.95 o
   2   6   3      435.73      460.55     10.37 o
   3   6   3      164.39      177.60     11.90 o
   4   6   3       45.12       30.26      5.44 o
   5   6   3        6.40        3.72      1.77 o
   6   6   3      127.65      107.44      5.20 o
   7   6   3        0.10        1.23      4.63 o
   8   6   3       82.30       66.39      6.23 o
   9   6   3        0.37        3.47     11.84 o
  10   6   3        1.01       -4.42     12.44 o
  11   6   3        0.62        1.28     15.77 o
 -11   7   3       15.05       17.60     20.59 o
 -10   7   3       13.46       28.13     19.97 o
  -9   7   3      304.95      292.25     23.84 o
  -8   7   3        7.93       11.22      7.35 o
  -7   7   3      193.35      160.87     10.03 o
  -6   7   3      102.62      104.59     13.13 o
  -5   7   3     1348.29     1348.38     21.02 o
  -4   7   3      215.72      217.51      8.11 o
  -3   7   3      264.39      284.32      9.47 o
  -2   7   3     3502.13     3517.25     30.56 o
  -1   7   3     2348.14     2187.28     49.21 o
   0   7   3      971.27     1003.83     15.97 o
   1   7   3      379.33      393.03     13.60 o
   2   7   3      301.80      287.98      9.74 o
   3   7   3       76.64       86.35      7.33 o
   4   7   3      176.32      201.29     10.22 o
   5   7   3      909.28      871.67     31.63 o
   6   7   3      564.76      559.46     16.12 o
   7   7   3      269.71      260.59      4.89 o
   8   7   3       25.53       33.71     11.16 o
   9   7   3       45.19       38.83     11.95 o
  10   7   3       84.36       69.65     13.92 o
 -11   8   3        3.66        4.83     18.92 o
 -10   8   3       95.80      125.21     22.78 o
  -9   8   3       91.95       85.89     18.78 o
  -8   8   3      137.08      114.99     18.68 o
  -7   8   3      154.88      172.03     25.01 o
  -6   8   3      145.82      147.68      9.44 o
  -5   8   3      497.13      509.06     13.93 o
  -4   8   3     1466.52     1497.36     24.53 o
  -3   8   3     3073.67     3024.64     19.36 o
  -2   8   3      341.64      337.47      8.88 o
  -1   8   3      351.43      364.19     10.67 o
   0   8   3     2327.21     2241.02     20.99 o
   1   8   3     1316.70     1192.08     16.31 o
   2   8   3      817.23      804.67     15.32 o
   3   8   3      997.41     1056.91     17.87 o
   4   8   3      650.28      694.58     27.26 o
   5   8   3       33.54       36.02     17.88 o
   6   8   3       49.45       45.51     18.25 o
   7   8   3      444.91      441.83     17.92 o
   8   8   3      397.86      463.13     18.12 o
   9   8   3      162.01      186.67     15.58 o
 -11   9   3       74.20       84.28     21.64 o
 -10   9   3        1.24       -0.48     18.08 o
  -9   9   3       77.38       72.91     20.65 o
  -8   9   3       78.21       80.69     18.76 o
  -7   9   3      550.53      556.50     28.24 o
  -6   9   3      113.42      118.58      8.97 o
  -5   9   3      270.00      253.71     22.76 o
  -4   9   3      376.60      372.72     11.80 o
  -3   9   3       59.08       65.45      5.97 o
  -2   9   3     2936.94     2857.89     29.09 o
  -1   9   3     3001.34     2988.84     26.96 o
   0   9   3     4625.70     4729.53     31.82 o
   1   9   3      847.13      771.52     13.80 o
   2   9   3       75.46       67.11     13.71 o
   3   9   3     1461.70     1468.09     36.24 o
   4   9   3      390.22      411.31     23.18 o
   5   9   3     1504.04     1516.31     41.54 o
   6   9   3      621.27      642.53     18.30 o
   7   9   3       35.59       33.83     10.90 o
   8   9   3        9.33        8.81     11.24 o
   9   9   3       16.68       34.32     24.22 o
 -10  10   3       61.33       58.46     20.06 o
  -9  10   3       27.98       19.19     18.05 o
  -8  10   3        0.08       -2.53     17.32 o
  -7  10   3       63.23       69.63     17.89 o
  -6  10   3      170.98      172.46     19.77 o
  -5  10   3      649.11      647.03     14.85 o
  -4  10   3       25.15       36.27      7.39 o
  -3  10   3      307.82      302.71      8.77 o
  -2  10   3      512.83      510.54     11.90 o
  -1  10   3       31.95       26.26      6.97 o
   0  10   3      588.56      582.05     13.27 o
   1  10   3      604.36      613.10     11.79 o
   2  10   3      651.61      679.72     26.46 o
   3  10   3      512.57      475.47     24.98 o
   4  10   3       69.91       52.76     19.44 o
   5  10   3        8.41        5.37      9.34 o
   6  10   3       20.32       16.58     10.52 o
   7  10   3      137.33      118.51     12.69 o
   8  10   3      108.97      103.28     24.35 o
 -10  11   3        0.49      -10.71     18.61 o
  -9  11   3        5.30       10.04     18.53 o
  -8  11   3      118.03      103.36     21.28 o
  -7  11   3      227.35      225.24     22.78 o
  -6  11   3        7.24        1.73     15.91 o
  -5  11   3      111.31      152.54     20.56 o
  -4  11   3     1061.23     1046.98     34.29 o
  -3  11   3      158.08      153.88      8.69 o
  -2  11   3      232.27      211.42     10.04 o
  -1  11   3      145.73      129.85      8.14 o
   0  11   3        0.40        0.48      6.73 o
   1  11   3        2.00        0.41      5.07 o
   2  11   3      159.01      139.22     10.89 o
   3  11   3      198.43      182.74     12.07 o
   4  11   3        2.63        4.16      9.41 o
   5  11   3      238.46      239.86     17.96 o
   6  11   3       60.88       49.07     10.84 o
   7  11   3       47.08       57.04     19.75 o
   8  11   3        3.02      -14.29     21.40 o
  -9  12   3        0.04        5.14     17.20 o
  -8  12   3       19.70       21.34     13.67 o
  -7  12   3       42.68       43.24     13.73 o
  -6  12   3        0.11        3.89     12.27 o
  -5  12   3        1.25       15.99     11.64 o
  -4  12   3        0.51        5.45     10.43 o
  -3  12   3        0.56        3.42      6.75 o
  -2  12   3        7.32        1.09      6.79 o
  -1  12   3        0.35       -3.58      6.51 o
   0  12   3       62.71       56.93      7.75 o
   1  12   3       30.30       32.17      5.29 o
   2  12   3       77.91       73.57     10.31 o
   3  12   3      145.89      104.12     11.51 o
   4  12   3      245.02      252.06     14.36 o
   5  12   3        0.23       -0.22      9.59 o
   6  12   3       11.82        8.18     19.92 o
   7  12   3       25.15       16.63     20.27 o
  -8  13   3       18.73        2.30     17.22 o
  -7  13   3       35.36       19.25     12.83 o
  -6  13   3      174.55      189.34     16.61 o
  -5  13   3      128.06      114.05     16.08 o
  -4  13   3        7.92        2.26     11.16 o
  -3  13   3      553.60      525.69     18.81 o
  -2  13   3      607.80      638.64     14.48 o
  -1  13   3      257.22      262.31     10.80 o
   0  13   3       22.74       19.82      7.37 o
   1  13   3        0.94        0.12      9.09 o
   2  13   3       17.30       12.89      9.39 o
   3  13   3       20.32       16.89     10.32 o
   4  13   3      100.11      115.28     20.54 o
   5  13   3      206.72      205.55     25.28 o
   6  13   3      119.30      121.58     23.52 o
  -7  14   3       55.47       56.96     19.38 o
  -6  14   3      145.64      147.46     15.81 o
  -5  14   3      466.01      422.36     21.67 o
  -4  14   3      247.15      255.89     16.43 o
  -3  14   3       72.27       87.48     12.25 o
  -2  14   3       15.34       29.22     10.59 o
  -1  14   3       39.69       37.16     10.07 o
   0  14   3      179.19      185.17     19.86 o
   1  14   3       94.03      104.69     11.60 o
   2  14   3      278.93      290.45     15.48 o
   3  14   3      500.82      577.71     30.50 o
   4  14   3       93.71       94.05     19.74 o
   5  14   3       38.92       22.68     20.56 o
  -6  15   3      131.02      152.39     22.44 o
  -5  15   3       57.55       49.37     13.06 o
  -4  15   3        6.72       -3.89     11.45 o
  -3  15   3      249.12      248.59     24.84 o
  -2  15   3      415.94      493.90     30.32 o
  -1  15   3      390.65      444.54     30.31 o
   0  15   3      611.92      590.34     21.81 o
   1  15   3       57.71       67.05     17.20 o
   2  15   3       76.84       86.39     18.47 o
   3  15   3      141.05      166.24     21.26 o
   4  15   3       87.20      110.19     21.15 o
   5  15   3      223.07      259.55     27.00 o
  -3  16   3        9.27       11.81     18.31 o
  -2  16   3        3.36       -9.79     18.70 o
  -1  16   3        0.01      -19.28     19.28 o
   0  16   3        4.95        7.47     19.05 o
 -12   0   4      124.97      158.03     26.29 o
 -11   0   4      126.63      107.53     24.04 o
 -10   0   4      178.23      129.94     23.43 o
  -9   0   4       74.15       62.99     20.36 o
  -8   0   4      119.03      121.93     19.08 o
  -7   0   4      118.55      149.67     12.61 o
  -6   0   4      432.25      381.60     17.83 o
  -5   0   4     5506.22     5886.95     55.97 o
  -4   0   4     1962.36     1958.53     29.69 o
  -3   0   4       95.80       86.69      7.56 o
  -2   0   4       95.91       88.53      5.52 o
  -1   0   4     4335.68     4256.37     16.62 o
   0   0   4    10832.80     9966.50     82.94 o
   1   0   4     1335.42     1392.49     18.12 o
   2   0   4      564.99      536.09      9.47 o
   3   0   4     2488.98     2589.33     35.48 o
   4   0   4     9405.89     9670.28    222.20 o
   5   0   4      757.37      730.24     20.68 o
   6   0   4       22.35       20.14     10.23 o
   7   0   4     1373.49     1366.85     22.91 o
   8   0   4      552.00      511.77     24.67 o
   9   0   4      137.42      131.34     18.69 o
  10   0   4        2.61       -0.91     16.29 o
  11   0   4        1.87        2.20     16.75 o
  12   0   4        0.16        5.31     17.97 o
 -12   1   4       20.89       15.26     14.93 o
 -11   1   4       30.71        7.63     14.10 o
 -10   1   4        9.31       28.14     13.92 o
  -9   1   4        3.54        2.09     16.40 o
  -8   1   4     2060.64     2002.21     31.39 o
  -7   1   4      197.19      203.34      9.01 o
  -6   1   4      715.10      668.85     15.23 o
  -5   1   4      110.97       85.93      8.42 o
  -4   1   4      237.43      288.95      9.94 o
  -3   1   4        3.08        3.29      4.56 o
  -2   1   4        8.25       10.39      3.63 o
  -1   1   4      440.02      432.47      5.14 o
   0   1   4    13192.53    12152.90     49.06 o
   1   1   4    20008.35    18276.55     79.50 o
   2   1   4      464.62      490.16      5.68 o
   3   1   4     1683.69     1742.02     24.42 o
   4   1   4     2582.73     2596.32     25.15 o
   5   1   4     1890.29     1848.77     21.88 o
   6   1   4      846.72      824.53     14.69 o
   7   1   4      355.75      374.99      9.97 o
   8   1   4       66.84       59.64     10.98 o
   9   1   4       14.05        5.55     10.97 o
  10   1   4        1.85       -3.36     11.10 o
  11   1   4        9.92        9.49     11.80 o
  12   1   4      119.13      123.58     14.71 o
 -12   2   4       25.62       -0.51     20.98 o
 -11   2   4        1.63        9.75     15.35 o
 -10   2   4       75.58       72.64     13.92 o
  -9   2   4        4.84       -6.64     12.90 o
  -8   2   4     1246.10     1225.59     26.08 o
  -7   2   4      341.43      322.94     15.81 o
  -6   2   4      325.86      307.12      9.40 o
  -5   2   4     2525.14     2598.37     27.02 o
  -4   2   4     2467.90     2433.80     27.63 o
  -3   2   4     4384.08     4459.20     28.49 o
  -2   2   4     1225.82     1351.46     10.04 o
  -1   2   4        1.13        4.70      2.86 o
   0   2   4    19529.86    17863.11    652.50 o
   1   2   4      402.17      446.06      5.73 o
   2   2   4     1355.59     1409.81      8.78 o
   3   2   4       92.89      113.07      4.19 o
   4   2   4       32.16       33.11      4.05 o
   5   2   4        3.21        5.60      4.37 o
   6   2   4       42.35       28.75      6.48 o
   7   2   4       14.51        7.37      6.86 o
   8   2   4        0.39       -5.83      7.40 o
   9   2   4      238.62      255.68     14.50 o
  10   2   4      104.24       91.13     12.68 o
  11   2   4        4.90        3.20     12.00 o
  12   2   4        0.92       -3.11     17.91 o
 -12   3   4       73.79       68.15     23.23 o
 -11   3   4        5.61       -0.40     19.60 o
 -10   3   4       27.87       41.64     20.43 o
  -9   3   4        7.83       -4.96     12.79 o
  -8   3   4       31.73       34.40     11.48 o
  -7   3   4      213.51      225.03     11.77 o
  -6   3   4      123.30      126.91      8.24 o
  -5   3   4       71.67       68.97      7.28 o
  -4   3   4     1014.11     1106.47     22.26 o
  -3   3   4      282.43      274.19      9.17 o
  -2   3   4      239.38      220.54      4.81 o
  -1   3   4     1339.30     1395.13     12.96 o
   0   3   4     3879.53     3941.29     14.89 o
   1   3   4      806.63      855.73      9.13 o
   2   3   4      493.05      527.79      6.31 o
   3   3   4        3.83       14.23      2.88 o
   4   3   4      399.30      424.79      7.21 o
   5   3   4      122.44      118.12      5.14 o
   6   3   4      257.75      241.22      7.30 o
   7   3   4        6.19        9.24      6.92 o
   8   3   4      149.22      130.39      7.94 o
   9   3   4       43.53       35.65     10.76 o
  10   3   4      110.10      100.53     12.99 o
  11   3   4        1.22       -3.16     11.85 o
 -12   4   4        8.96        8.96     21.02 o
 -11   4   4        0.99        4.59     19.13 o
 -10   4   4       48.82       36.73     18.67 o
  -9   4   4      125.11      110.66     18.44 o
  -8   4   4      166.10      177.09     17.80 o
  -7   4   4      235.57      214.68     20.38 o
  -6   4   4      747.36      761.63     21.49 o
  -5   4   4     1837.78     1923.07     19.17 o
  -4   4   4     2639.97     2839.11     29.30 o
  -3   4   4       38.86       48.13      4.97 o
  -2   4   4      831.13      939.83     10.64 o
  -1   4   4     1202.20     1241.41     11.27 o
   0   4   4     1404.40     1472.56     17.08 o
   1   4   4      718.02      723.47      7.81 o
   2   4   4     1795.67     1924.36     15.74 o
   3   4   4     3454.43     3485.13     13.47 o
   4   4   4      243.16      207.60      5.88 o
   5   4   4       64.66       69.52      4.33 o
   6   4   4       82.95       80.80      7.14 o
   7   4   4      547.04      553.97     25.39 o
   8   4   4       39.04       26.57      8.18 o
   9   4   4        4.25        8.93      8.04 o
  10   4   4       63.64       57.20     11.00 o
  11   4   4       14.23       10.72     21.37 o
 -12   5   4       27.86        7.03     19.11 o
 -11   5   4        0.32       15.78     20.02 o
 -10   5   4        2.61       -0.92     17.22 o
  -9   5   4       49.89       26.16     16.56 o
  -8   5   4      173.77      167.81     19.80 o
  -7   5   4      872.17      869.78     30.30 o
  -6   5   4     2451.01     2526.01     29.23 o
  -5   5   4     1322.79     1339.86     14.83 o
  -4   5   4        0.60        4.03      4.83 o
  -3   5   4     1285.49     1234.02     14.00 o
  -2   5   4     3571.18     3663.86     24.28 o
  -1   5   4     2570.18     2377.73     16.43 o
   0   5   4     2755.53     2594.09     23.38 o
   1   5   4    11022.05    11261.74    107.91 o
   2   5   4      914.45     1017.28     11.95 o
   3   5   4      405.65      473.05     54.48 o
   4   5   4     1545.33     1562.99     21.33 o
   5   5   4     2184.27     2155.14     17.04 o
   6   5   4      466.60      441.53      9.98 o
   7   5   4       30.13       20.48      5.88 o
   8   5   4      160.66      146.37      9.56 o
   9   5   4      205.60      179.04     14.20 o
  10   5   4       23.91        7.39     12.15 o
  11   5   4       16.00       12.70     20.37 o
 -12   6   4       22.29       25.41     19.33 o
 -11   6   4      132.43      146.21     25.40 o
 -10   6   4      121.71      117.30     22.62 o
  -9   6   4        4.45        0.15     18.04 o
  -8   6   4        0.89        0.81      8.34 o
  -7   6   4        0.67        0.20      8.11 o
  -6   6   4      121.69      128.80      8.27 o
  -5   6   4      242.19      238.35      8.08 o
  -4   6   4     1103.26     1088.43     16.74 o
  -3   6   4      395.99      404.76     10.80 o
  -2   6   4     2048.80     2205.61     21.18 o
  -1   6   4     1857.37     1928.97     20.53 o
   0   6   4       56.84       60.52      7.06 o
   1   6   4      228.95      215.95      6.50 o
   2   6   4     3549.27     3541.26     31.94 o
   3   6   4     3988.53     4119.86     82.74 o
   4   6   4     1390.68     1444.01     18.27 o
   5   6   4      818.46      817.23     21.84 o
   6   6   4       13.00        9.12      3.52 o
   7   6   4      611.22      584.93     17.50 o
   8   6   4      216.03      215.41      8.76 o
   9   6   4      281.11      367.78     28.79 o
  10   6   4      139.46      128.79     19.76 o
 -11   7   4       14.49       -7.29     21.16 o
 -10   7   4       48.35       29.34     21.27 o
  -9   7   4        6.14       -2.00     16.37 o
  -8   7   4       16.74       15.31      8.34 o
  -7   7   4      742.43      720.10     17.46 o
  -6   7   4     1462.61     1437.90     22.39 o
  -5   7   4      308.92      301.46      8.66 o
  -4   7   4      565.12      566.17     15.76 o
  -3   7   4      160.07      164.85      6.27 o
  -2   7   4     2106.60     2051.12     25.65 o
  -1   7   4     4514.85     4602.21     64.54 o
   0   7   4     3771.16     3625.90     30.42 o
   1   7   4      927.87      919.43     11.60 o
   2   7   4      165.13      169.09      8.04 o
   3   7   4      248.43      276.59      9.58 o
   4   7   4     3834.63     3930.53     31.46 o
   5   7   4      185.63      202.13     10.67 o
   6   7   4      223.61      214.40     11.33 o
   7   7   4      120.75      103.57      3.27 o
   8   7   4       18.61       15.32      9.95 o
   9   7   4       82.68       69.16     11.60 o
  10   7   4       40.54       56.15     24.71 o
 -11   8   4        1.44        1.19     18.68 o
 -10   8   4       46.58       42.85     21.07 o
  -9   8   4      377.48      337.74     25.71 o
  -8   8   4        2.79        0.37     15.79 o
  -7   8   4       62.21       54.66      8.70 o
  -6   8   4        2.90        5.85      7.64 o
  -5   8   4      274.79      285.51     11.69 o
  -4   8   4     1236.68     1260.44     16.88 o
  -3   8   4       11.49        7.56      4.81 o
  -2   8   4       38.21       32.71      5.89 o
  -1   8   4      169.36      205.52      9.57 o
   0   8   4       47.58       45.57      7.66 o
   1   8   4        2.15        0.68      3.22 o
   2   8   4      290.80      269.10     10.05 o
   3   8   4       55.41       53.47      7.44 o
   4   8   4      513.72      490.14     13.37 o
   5   8   4      202.56      178.39     18.23 o
   6   8   4       79.15       54.36     19.60 o
   7   8   4       20.48       32.67     10.28 o
   8   8   4      142.06      141.79     13.42 o
   9   8   4        4.57        6.17     11.60 o
 -11   9   4        4.23        7.25     20.23 o
 -10   9   4       36.50       52.51     20.08 o
  -9   9   4      144.26      137.08     22.95 o
  -8   9   4        4.10        7.27     18.47 o
  -7   9   4       53.05       46.59     18.13 o
  -6   9   4      526.42      516.50     15.07 o
  -5   9   4      386.43      383.29     12.81 o
  -4   9   4       27.03       22.28      6.96 o
  -3   9   4      350.38      337.44      8.36 o
  -2   9   4      217.92      197.95      8.43 o
  -1   9   4       98.26       93.68      8.38 o
   0   9   4       42.69       50.91      6.83 o
   1   9   4      249.93      250.44     13.99 o
   2   9   4       11.94       17.55      7.27 o
   3   9   4      152.52      133.60     10.45 o
   4   9   4       19.23        7.72     17.48 o
   5   9   4      123.20      121.65     18.89 o
   6   9   4       38.96       40.57     21.09 o
   7   9   4       86.26       87.29     18.71 o
   8   9   4       21.92       26.56     10.26 o
   9   9   4       56.63       40.60     20.34 o
 -10  10   4       75.03       86.33     21.67 o
  -9  10   4      217.01      189.47     24.04 o
  -8  10   4      121.77      133.70     20.76 o
  -7  10   4       18.70       20.46     18.28 o
  -6  10   4      249.09      291.83     24.57 o
  -5  10   4     1682.38     1752.33     24.72 o
  -4  10   4        5.21       11.87      7.52 o
  -3  10   4      119.77      121.31      7.50 o
  -2  10   4      110.79      105.74      7.51 o
  -1  10   4     1485.71     1465.38     20.32 o
   0  10   4       89.78       87.98      7.65 o
   1  10   4      224.88      221.44      7.41 o
   2  10   4     1271.82     1315.31     34.87 o
   3  10   4     1657.94     1710.88     41.54 o
   4  10   4      839.60      849.14     33.74 o
   5  10   4       92.36       89.47     18.27 o
   6  10   4      108.01       96.12     11.49 o
   7  10   4      120.84      132.56     12.62 o
   8  10   4       17.50       19.21     19.03 o
 -10  11   4        4.88       15.11     19.27 o
  -9  11   4        2.15        6.60     18.24 o
  -8  11   4      102.51      116.65     21.16 o
  -7  11   4      288.74      337.29     25.76 o
  -6  11   4      320.36      381.72     26.90 o
  -5  11   4      232.18      213.74     22.77 o
  -4  11   4      185.16      164.48     10.56 o
  -3  11   4      787.31      795.00     18.01 o
  -2  11   4      243.93      252.76     10.05 o
  -1  11   4      314.57      316.74     10.51 o
   0  11   4     1199.88     1208.15     44.93 o
   1  11   4     1458.80     1424.73     24.29 o
   2  11   4      458.72      438.19     24.61 o
   3  11   4       66.75       55.24     16.79 o
   4  11   4      609.65      626.81     31.14 o
   5  11   4      857.78      917.77     34.38 o
   6  11   4      490.90      548.62     18.16 o
   7  11   4      143.03      193.42     26.75 o
  -9  12   4        0.66        7.41     17.75 o
  -8  12   4       20.09        8.28     18.07 o
  -7  12   4       14.99       20.36     18.59 o
  -6  12   4       15.17       18.85     17.37 o
  -5  12   4      598.08      619.84     30.58 o
  -4  12   4      194.88      211.05     14.65 o
  -3  12   4      459.24      448.41     12.54 o
  -2  12   4      240.94      232.89     10.06 o
  -1  12   4        9.98       15.30      6.72 o
   0  12   4      117.68      106.93      8.34 o
   1  12   4       42.17       46.27      4.71 o
   2  12   4      442.78      439.04     16.32 o
   3  12   4      576.94      601.19     27.41 o
   4  12   4      522.47      547.68     17.27 o
   5  12   4       17.00       24.88     20.48 o
   6  12   4        5.63        5.36     18.74 o
   7  12   4       71.03       81.67     24.23 o
  -8  13   4      108.99      133.36     21.99 o
  -7  13   4       35.28       36.28     13.43 o
  -6  13   4       67.14       66.67     13.81 o
  -5  13   4       96.33       93.63     13.80 o
  -4  13   4       32.19       30.60     11.59 o
  -3  13   4      333.32      349.79     12.10 o
  -2  13   4      417.19      448.51     13.20 o
  -1  13   4       95.20       88.40      8.78 o
   0  13   4       58.07       60.31     14.89 o
   1  13   4      235.26      209.62     13.11 o
   2  13   4        0.33        7.85      8.74 o
   3  13   4        4.72        1.04      9.37 o
   4  13   4        3.37       -0.39     19.21 o
   5  13   4      188.91      237.49     25.12 o
   6  13   4       98.50       80.14     21.36 o
  -7  14   4        5.77        1.03     18.37 o
  -6  14   4        1.71        4.05     12.42 o
  -5  14   4       12.41       17.39     12.50 o
  -4  14   4        5.19       -0.66     11.19 o
  -3  14   4      166.93      158.36     31.68 o
  -2  14   4       64.36       68.43     18.98 o
  -1  14   4        1.41       -0.21     10.32 o
   0  14   4       79.18       78.47      9.83 o
   1  14   4        1.81       -2.60      9.69 o
   2  14   4       65.96       55.45     16.25 o
   3  14   4      191.48      201.85     23.11 o
   4  14   4        1.28       10.82     17.87 o
   5  14   4      129.08      120.99     24.22 o
  -6  15   4       20.65       24.30     19.00 o
  -5  15   4        0.24       -3.51     12.52 o
  -4  15   4        4.11       -0.22     19.11 o
  -3  15   4        0.26       15.54     20.73 o
  -2  15   4       31.31       24.74     20.05 o
  -1  15   4       40.31       39.05     20.10 o
   0  15   4       67.94       67.15     21.59 o
   1  15   4       66.77       80.45     17.88 o
   2  15   4        3.45       -3.67     16.55 o
   3  15   4       18.52        8.57     16.92 o
   4  15   4       35.76       23.84     17.22 o
  -4  16   4      117.53      127.55     22.88 o
  -3  16   4       75.34       84.43     22.20 o
  -2  16   4       50.13       30.09     18.79 o
  -1  16   4        2.71      -11.38     20.67 o
   0  16   4       29.84       37.13     20.76 o
 -12   1   5        0.95       -6.97     14.26 o
 -11   1   5       28.51       20.42     14.20 o
 -10   1   5        1.63        6.36     13.92 o
  -9   1   5        0.07      -11.08     13.67 o
  -8   1   5        0.25        3.83     12.89 o
  -7   1   5      455.89      533.70     17.42 o
  -6   1   5       10.74        5.28      6.05 o
  -5   1   5      288.63      291.88     10.98 o
  -4   1   5     2025.87     2144.42     19.42 o
  -3   1   5       54.14       56.76      4.92 o
  -2   1   5      255.26      256.11      4.92 o
  -1   1   5    12390.09    11942.24     69.87 o
   0   1   5     1725.16     1780.30     16.92 o
   1   1   5      724.72      786.56      8.85 o
   2   1   5       52.31       44.46      3.74 o
   3   1   5       65.36       71.54      4.61 o
   4   1   5        1.00        0.12      4.46 o
   5   1   5       73.86       87.30      9.70 o
   6   1   5      167.88      177.72      8.50 o
   7   1   5       48.07       48.11      6.53 o
   8   1   5      590.84      592.05     18.13 o
   9   1   5       25.39       14.66     11.66 o
  10   1   5       67.41       32.83     12.21 o
  11   1   5        2.29        6.93     11.88 o
  12   1   5        0.09        3.75     13.14 o
 -12   2   5        0.06        0.81     23.20 o
 -11   2   5      114.96      163.79     18.46 o
 -10   2   5      280.08      285.49     17.63 o
  -9   2   5      629.14      676.04     45.03 o
  -8   2   5      186.50      173.01     14.71 o
  -7   2   5      139.94      162.55     13.62 o
  -6   2   5        5.11        3.58      6.14 o
  -5   2   5       22.42       33.92      7.31 o
  -4   2   5       14.46        4.10      5.17 o
  -3   2   5      811.97      733.66     19.42 o
  -2   2   5     3975.38     3923.98     33.16 o
  -1   2   5      598.28      668.67      8.69 o
   0   2   5    12405.27    12177.02    148.05 o
   1   2   5     1158.73     1170.73     13.16 o
   2   2   5     1460.11     1526.11      8.84 o
   3   2   5     2849.70     2790.00     18.34 o
   4   2   5     5434.13     5432.20     43.02 o
   5   2   5     1607.09     1529.23     18.65 o
   6   2   5       62.33       50.26      6.85 o
   7   2   5      377.22      342.82     13.86 o
   8   2   5      520.95      480.35     13.31 o
   9   2   5       25.40       20.36     10.77 o
  10   2   5      263.41      278.00     16.27 o
  11   2   5        0.67        0.00     12.10 o
  12   2   5       14.10       29.14     20.24 o
 -12   3   5       70.73       52.92     21.80 o
 -11   3   5       19.02       10.39     18.82 o
 -10   3   5      124.92      107.77     15.43 o
  -9   3   5        2.87        7.87     12.06 o
  -8   3   5      303.03      294.81     36.12 o
  -7   3   5     1780.59     1707.59     29.82 o
  -6   3   5     1865.22     1932.65     19.15 o
  -5   3   5     2306.33     2189.52     26.49 o
  -4   3   5     2893.24     3219.69     22.70 o
  -3   3   5      227.08      235.65      8.23 o
  -2   3   5     6678.01     6886.77     28.20 o
  -1   3   5    18902.64    17913.71    299.32 o
   0   3   5     8482.19     8495.49     60.00 o
   1   3   5     1917.56     1844.32     21.69 o
   2   3   5        8.66        9.27      1.76 o
   3   3   5      472.91      522.30      6.36 o
   4   3   5     1681.74     1790.27     13.25 o
   5   3   5      600.36      614.01      8.24 o
   6   3   5      212.57      204.05      8.76 o
   7   3   5       31.55       30.88      8.85 o
   8   3   5      669.01      686.46     24.21 o
   9   3   5        1.66        5.06      9.43 o
  10   3   5        1.03        5.65     10.82 o
  11   3   5       25.05       30.27     18.56 o
 -12   4   5       30.02       14.64     22.88 o
 -11   4   5       30.69       36.49     21.71 o
 -10   4   5       95.37      104.34     20.12 o
  -9   4   5      174.82      153.87     20.59 o
  -8   4   5      131.00      137.77     13.29 o
  -7   4   5       73.85       63.37     13.09 o
  -6   4   5        0.01        6.05      6.49 o
  -5   4   5       91.33      110.30      6.22 o
  -4   4   5     1588.64     1730.38     17.44 o
  -3   4   5      601.52      557.25      9.84 o
  -2   4   5     3148.89     3244.17     38.05 o
  -1   4   5     1141.50     1173.86     19.63 o
   0   4   5      461.48      490.56      7.36 o
   1   4   5      123.05      136.80      5.24 o
   2   4   5      875.63      861.34     13.01 o
   3   4   5     8156.94     8333.52     20.99 o
   4   4   5     1815.28     1791.97     17.28 o
   5   4   5      466.47      433.43      6.95 o
   6   4   5       19.48       18.28      5.19 o
   7   4   5      439.18      442.20     15.09 o
   8   4   5      349.02      291.09     17.06 o
   9   4   5       23.33       20.35     10.16 o
  10   4   5       43.55       52.53     11.73 o
  11   4   5        0.14       12.99     20.58 o
 -12   5   5        3.51        8.08     21.72 o
 -11   5   5        5.37       32.57     19.70 o
 -10   5   5       89.83       92.23     21.01 o
  -9   5   5       13.78       13.55     17.04 o
  -8   5   5       12.19       10.40     16.03 o
  -7   5   5       40.38       62.92     12.80 o
  -6   5   5      209.89      190.31      7.99 o
  -5   5   5        6.20        7.47      5.42 o
  -4   5   5      328.94      366.40      9.45 o
  -3   5   5      537.89      588.77     12.39 o
  -2   5   5      339.73      402.06      8.31 o
  -1   5   5       36.52       29.88      4.17 o
   0   5   5     7570.50     8209.35     43.18 o
   1   5   5     5951.25     6287.38     28.11 o
   2   5   5      548.33      550.33      9.57 o
   3   5   5      259.89      291.36      8.54 o
   4   5   5     1584.52     1634.93     12.78 o
   5   5   5      900.43      942.54      9.54 o
   6   5   5       23.43       25.27      6.67 o
   7   5   5       10.90        9.64      5.77 o
   8   5   5       16.66       15.81      7.92 o
   9   5   5       17.18       22.33     11.78 o
  10   5   5        0.33      -12.89     20.06 o
 -11   6   5        0.73       13.05     20.66 o
 -10   6   5       11.51       10.44     18.48 o
  -9   6   5        3.90        2.17     17.94 o
  -8   6   5      129.41       98.89     10.62 o
  -7   6   5       17.24       23.28      8.80 o
  -6   6   5        6.78        6.65      7.38 o
  -5   6   5      400.58      407.70     14.13 o
  -4   6   5      328.42      354.32      8.66 o
  -3   6   5      320.60      280.85      7.34 o
  -2   6   5     1140.22     1112.44     13.22 o
  -1   6   5      928.62     1020.20     12.28 o
   0   6   5     1289.24     1409.97     19.65 o
   1   6   5      463.81      457.55      9.07 o
   2   6   5       18.85       27.86      4.41 o
   3   6   5       18.60       18.67      5.46 o
   4   6   5      214.09      212.06     10.21 o
   5   6   5        0.09        4.04      4.99 o
   6   6   5      174.73      168.38      7.66 o
   7   6   5       34.84       32.91      4.99 o
   8   6   5        4.60        2.00      5.75 o
   9   6   5       35.65       44.43     11.88 o
  10   6   5       10.01        9.19     20.75 o
 -11   7   5       15.72        8.58     20.16 o
 -10   7   5       37.30       37.00     20.25 o
  -9   7   5        5.38        0.96     18.88 o
  -8   7   5      415.16      381.61     15.17 o
  -7   7   5       33.14       18.99      8.53 o
  -6   7   5        4.98        5.87      8.05 o
  -5   7   5       79.76       78.66      7.68 o
  -4   7   5      957.62     1007.45     15.30 o
  -3   7   5     1892.27     1989.80     17.22 o
  -2   7   5       20.89        6.81      4.70 o
  -1   7   5     3388.14     3381.41     60.51 o
   0   7   5     3916.79     4162.87     34.11 o
   1   7   5     3688.31     3831.10     34.47 o
   2   7   5       13.90       10.32      5.24 o
   3   7   5        0.11       -1.89      5.35 o
   4   7   5      811.36      871.27     23.52 o
   5   7   5      933.72      987.58     17.41 o
   6   7   5       38.55       33.72      7.81 o
   7   7   5       14.65       17.84      8.68 o
   8   7   5       17.31       22.09     10.08 o
   9   7   5       19.32        3.94     10.08 o
  10   7   5        1.43      -13.09     22.80 o
 -11   8   5        2.34       13.64     19.05 o
 -10   8   5      103.88      119.21     22.05 o
  -9   8   5      397.11      459.23     29.83 o
  -8   8   5      101.11      103.50     20.70 o
  -7   8   5       85.90       59.33      8.93 o
  -6   8   5        7.29        6.90      7.87 o
  -5   8   5        1.45       -2.07      7.82 o
  -4   8   5     1422.07     1439.49     18.59 o
  -3   8   5     2038.43     2097.69     18.29 o
  -2   8   5     3369.33     3273.21     23.21 o
  -1   8   5     2042.18     2002.80     24.29 o
   0   8   5      118.21      150.87      9.89 o
   1   8   5     2485.56     2512.77     34.10 o
   2   8   5     1898.46     1879.49     20.49 o
   3   8   5      975.07     1019.38     19.97 o
   4   8   5      147.23      154.94      9.09 o
   5   8   5      583.90      608.04     15.02 o
   6   8   5        0.02        5.30     18.80 o
   7   8   5      127.90      163.19     23.51 o
   8   8   5       11.59       11.17      9.49 o
   9   8   5      100.06       74.33     24.44 o
 -10   9   5       22.18        6.30     20.63 o
  -9   9   5        1.37        0.45     19.69 o
  -8   9   5      393.26      403.13     27.85 o
  -7   9   5     1088.88     1202.54     39.16 o
  -6   9   5      622.03      670.89     22.07 o
  -5   9   5        9.41        6.29      7.30 o
  -4   9   5       55.85       61.71      8.69 o
  -3   9   5       90.60       95.69     10.92 o
  -2   9   5      190.04      193.07      7.60 o
  -1   9   5     1131.80     1058.01     16.53 o
   0   9   5     1120.68     1081.78     16.02 o
   1   9   5     2605.94     2512.07     42.47 o
   2   9   5     1300.63     1269.61     18.84 o
   3   9   5      462.38      500.33     13.54 o
   4   9   5      691.95      650.99     15.16 o
   5   9   5     1491.01     1564.29     43.16 o
   6   9   5     1073.08     1058.42     39.19 o
   7   9   5      269.37      250.88     26.74 o
   8   9   5       10.48       15.85     20.45 o
 -10  10   5       47.06       45.20     20.85 o
  -9  10   5       76.67       80.17     22.70 o
  -8  10   5       20.54        6.19     20.28 o
  -7  10   5       74.02       64.04     18.31 o
  -6  10   5       14.07       16.16     17.92 o
  -5  10   5      127.65      130.63     10.64 o
  -4  10   5      399.05      412.13     14.50 o
  -3  10   5      324.60      317.67     11.86 o
  -2  10   5      936.37      930.83     19.03 o
  -1  10   5      217.36      212.23      9.78 o
   0  10   5       12.39        5.88      5.94 o
   1  10   5      132.04      129.89      5.70 o
   2  10   5      698.80      705.24     27.72 o
   3  10   5      444.55      502.03     13.94 o
   4  10   5      262.35      270.44     24.71 o
   5  10   5      340.32      322.24     24.39 o
   6  10   5        3.03       -0.95     19.38 o
   7  10   5      109.83      113.03     22.79 o
   8  10   5       47.04       40.19     24.41 o
  -9  11   5        2.48       -0.38     20.29 o
  -8  11   5       22.01       16.17     20.00 o
  -7  11   5       42.39       33.69     17.70 o
  -6  11   5        0.46        1.60     18.53 o
  -5  11   5      116.32       94.94     21.08 o
  -4  11   5      262.70      247.02     14.23 o
  -3  11   5        2.97        6.70      6.28 o
  -2  11   5        0.30       -4.51      5.59 o
  -1  11   5      238.53      229.87      9.82 o
   0  11   5      446.81      422.26     12.24 o
   1  11   5        4.64        2.01      5.82 o
   2  11   5      147.37      104.57     16.84 o
   3  11   5        0.51       -1.21     16.75 o
   4  11   5       49.44       32.74     20.12 o
   5  11   5      140.32      132.68     20.74 o
   6  11   5        5.80        7.64     19.20 o
   7  11   5       69.73       71.17     20.00 o
  -9  12   5       25.32        6.13     19.97 o
  -8  12   5        5.50       10.20     19.98 o
  -7  12   5        2.74        0.53     18.62 o
  -6  12   5        7.47        7.53     17.11 o
  -5  12   5       45.70       50.46     19.52 o
  -4  12   5        5.57       -8.87     18.24 o
  -3  12   5       50.27       57.03      8.25 o
  -2  12   5       25.85       30.91      7.13 o
  -1  12   5      167.13      169.35      9.44 o
   0  12   5      134.35      163.97      9.11 o
   1  12   5       11.64       12.06      8.90 o
   2  12   5      253.63      280.78     22.16 o
   3  12   5      222.44      216.55     21.72 o
   4  12   5        2.52        1.47     18.98 o
   5  12   5       38.46       37.04     18.11 o
   6  12   5       26.01       21.04     21.55 o
  -8  13   5       14.38       20.42     19.19 o
  -7  13   5        2.75        8.93     18.18 o
  -6  13   5       53.48       52.80     19.38 o
  -5  13   5      194.93      230.91     16.48 o
  -4  13   5      191.23      181.66     14.52 o
  -3  13   5      163.90      155.78      9.93 o
  -2  13   5      389.68      403.49     12.96 o
  -1  13   5      674.14      672.18     14.99 o
   0  13   5      336.95      352.95     22.81 o
   1  13   5      256.52      258.90     13.56 o
   2  13   5        9.89       14.53      9.26 o
   3  13   5       11.02        8.35     17.08 o
   4  13   5      102.17       95.64     20.73 o
   5  13   5      139.21      136.60     24.15 o
   6  13   5        8.76        8.72     21.52 o
  -7  14   5        0.37       -8.62     13.14 o
  -6  14   5        8.06       11.77     12.39 o
  -5  14   5        3.36       -2.05     12.48 o
  -4  14   5      148.40      141.34     14.39 o
  -3  14   5      174.96      164.43     13.91 o
  -2  14   5      453.38      435.55     29.26 o
  -1  14   5      521.61      497.08     19.69 o
   0  14   5        0.52       -2.31      8.36 o
   1  14   5      108.80       81.06     18.76 o
   2  14   5      303.34      304.42     24.92 o
   3  14   5      546.08      605.80     32.82 o
   4  14   5       30.74       23.97     19.81 o
   5  14   5      127.50      114.01     23.97 o
  -5  15   5      321.98      313.84     28.78 o
  -4  15   5       15.92       10.64     18.86 o
  -3  15   5       50.60       45.94     20.49 o
  -2  15   5      246.30      230.09     26.57 o
  -1  15   5      291.52      310.15     27.51 o
   0  15   5      345.27      369.39     29.96 o
   1  15   5      126.98      107.49     19.47 o
   2  15   5        0.93       -8.26     17.34 o
   3  15   5       22.61       21.36     18.17 o
   4  15   5       18.20       16.56     19.56 o
  -2  16   5      168.53      189.96     25.54 o
 -12   0   6       11.35       27.17     24.11 o
 -11   0   6        0.70       -7.92     19.62 o
 -10   0   6        1.94        4.10     17.33 o
  -9   0   6      433.97      470.09     28.62 o
  -8   0   6      128.64      126.63     16.90 o
  -7   0   6      541.22      531.07     25.28 o
  -6   0   6      832.00      849.96     28.59 o
  -5   0   6      329.50      297.45     89.37 o
  -4   0   6     2659.10     2741.17     58.90 o
  -3   0   6    10094.43     9979.01    199.97 o
  -2   0   6     3365.17     3450.56     36.24 o
  -1   0   6      422.49      419.24      9.75 o
   0   0   6     7961.09     7990.69     31.57 o
   1   0   6     1790.17     1795.22     17.63 o
   2   0   6      655.32      660.50     11.61 o
   3   0   6     1545.66     1536.27     39.90 o
   4   0   6      192.85      175.75     11.12 o
   5   0   6     4008.63     4137.71     45.81 o
   6   0   6     1367.18     1360.20     41.93 o
   7   0   6       24.94       30.53     15.20 o
   8   0   6      200.79      186.51     19.02 o
   9   0   6      122.57       95.84     17.48 o
  10   0   6      246.22      233.91     22.32 o
  11   0   6      177.23      181.39     21.73 o
  12   0   6       24.18       28.29     17.81 o
 -12   1   6      171.73      157.45     19.84 o
 -11   1   6       22.79       24.70     14.49 o
 -10   1   6       25.41       10.29     14.43 o
  -9   1   6       12.31       12.58     13.64 o
  -8   1   6       54.33       55.94     13.66 o
  -7   1   6     1211.73     1184.27     24.21 o
  -6   1   6      738.18      769.58     14.37 o
  -5   1   6     1934.90     1935.89     27.82 o
  -4   1   6       50.20       36.54      5.35 o
  -3   1   6     1710.73     1779.02     23.26 o
  -2   1   6       85.24      111.07      4.14 o
  -1   1   6     5813.40     5806.55     21.76 o
   0   1   6     6242.88     6212.22     22.03 o
   1   1   6     1325.77     1212.83     22.02 o
   2   1   6     1171.86     1135.09     11.68 o
   3   1   6     1442.81     1491.40     13.74 o
   4   1   6       41.90       40.71      6.30 o
   5   1   6      635.47      699.01     14.36 o
   6   1   6      614.23      614.66     16.76 o
   7   1   6      693.14      722.00     12.71 o
   8   1   6      424.38      439.35     17.09 o
   9   1   6       14.12        6.94     11.18 o
  10   1   6        5.14        3.88     11.39 o
  11   1   6       18.38       20.14     12.18 o
  12   1   6        2.76       10.00     17.71 o
 -12   2   6       33.03       59.24     17.28 o
 -11   2   6       25.66       23.84     13.14 o
 -10   2   6       35.53       34.97     13.91 o
  -9   2   6        8.80        0.11     11.45 o
  -8   2   6       68.61       65.73     14.78 o
  -7   2   6      257.41      238.50     15.47 o
  -6   2   6      349.89      357.65     10.63 o
  -5   2   6      340.57      373.26     10.33 o
  -4   2   6      565.46      564.88     11.01 o
  -3   2   6     3092.83     3279.16     21.36 o
  -2   2   6     7033.86     7022.01     44.96 o
  -1   2   6     1396.51     1522.69     10.45 o
   0   2   6        3.96        4.94      1.96 o
   1   2   6     3895.38     4100.30     37.35 o
   2   2   6      958.07     1023.92      7.99 o
   3   2   6     1768.11     1903.35     16.36 o
   4   2   6       49.79       36.47      5.60 o
   5   2   6      255.22      276.86      8.92 o
   6   2   6       61.27       67.59      7.12 o
   7   2   6      311.14      313.75     13.89 o
   8   2   6        4.84        5.50      7.80 o
   9   2   6        8.28        4.20     10.79 o
  10   2   6        5.72        5.87     11.20 o
  11   2   6        0.18        0.12     11.50 o
 -12   3   6       14.07        8.09     21.57 o
 -11   3   6        1.35       -3.21     15.58 o
 -10   3   6        1.15        0.36     12.96 o
  -9   3   6       12.07        3.28     11.61 o
  -8   3   6       22.19       15.76     11.05 o
  -7   3   6       54.40       62.59     12.21 o
  -6   3   6      521.05      550.16     11.84 o
  -5   3   6      421.54      430.66     11.24 o
  -4   3   6       48.82       54.17      5.06 o
  -3   3   6     1984.58     2210.13     18.24 o
  -2   3   6      880.29      947.53      8.69 o
  -1   3   6      322.48      357.68      5.84 o
   0   3   6        0.57        1.82      1.87 o
   1   3   6     1023.52     1036.60     13.34 o
   2   3   6       66.94       60.41      3.98 o
   3   3   6       44.05       42.37      3.99 o
   4   3   6       44.91       43.80      4.72 o
   5   3   6        8.45       11.37      4.39 o
   6   3   6       12.39        7.88      5.95 o
   7   3   6       45.73       39.04      8.80 o
   8   3   6       43.10       41.57      8.00 o
   9   3   6       24.53       12.92     10.15 o
  10   3   6       13.81       17.37     11.60 o
  11   3   6        9.99      -10.99     20.07 o
 -12   4   6       27.45       42.63     21.93 o
 -11   4   6      175.96      215.77     27.86 o
 -10   4   6      137.52      170.02     22.68 o
  -9   4   6       61.48       51.10     14.02 o
  -8   4   6        2.02       -2.90     11.59 o
  -7   4   6        1.03        2.44     12.66 o
  -6   4   6      194.41      188.87      7.70 o
  -5   4   6        0.25        3.36      4.97 o
  -4   4   6        8.52        1.37      4.72 o
  -3   4   6      757.66      693.39     10.25 o
  -2   4   6      564.82      561.31     10.48 o
  -1   4   6      923.70      857.96     10.14 o
   0   4   6       87.10       82.35      3.41 o
   1   4   6     1976.41     2124.36     17.91 o
   2   4   6      186.59      151.86      5.55 o
   3   4   6     1237.48     1127.33      9.88 o
   4   4   6     1285.93     1270.66     13.00 o
   5   4   6      878.82      791.87     11.30 o
   6   4   6      254.80      244.77      8.10 o
   7   4   6       41.98       40.00      9.02 o
   8   4   6      402.79      344.43     19.56 o
   9   4   6      282.95      275.22     14.41 o
  10   4   6       10.41       -0.03     19.88 o
  11   4   6        1.17      -11.54     21.31 o
 -11   5   6       42.79       39.71     21.17 o
 -10   5   6       36.93       50.42     22.31 o
  -9   5   6        0.36       -4.81     19.52 o
  -8   5   6        1.87        1.33     15.29 o
  -7   5   6       23.14       25.04      9.55 o
  -6   5   6     1843.39     1895.64     29.34 o
  -5   5   6     5488.39     5653.75     45.69 o
  -4   5   6     1249.71     1323.15     14.60 o
  -3   5   6        6.53       11.51      6.20 o
  -2   5   6     2186.16     2410.67     22.16 o
  -1   5   6      827.75      761.75     10.28 o
   0   5   6     7650.09     7866.47     59.72 o
   1   5   6     3236.63     3307.60     21.37 o
   2   5   6       20.02       13.92      2.73 o
   3   5   6       46.90       47.45      7.30 o
   4   5   6       94.24       99.63      3.58 o
   5   5   6      683.39      695.30      8.32 o
   6   5   6      185.89      189.58     10.09 o
   7   5   6      206.58      235.98      8.49 o
   8   5   6        4.65        2.14     18.44 o
   9   5   6      190.55      187.81     24.24 o
  10   5   6       10.60        4.99     21.42 o
 -11   6   6        4.97       -5.67     18.01 o
 -10   6   6       17.42       18.37     19.53 o
  -9   6   6        1.80       -4.53     15.37 o
  -8   6   6      456.32      461.16     27.95 o
  -7   6   6      854.09      812.83     21.04 o
  -6   6   6      265.58      260.34     12.90 o
  -5   6   6        0.49       -2.51      5.78 o
  -4   6   6       64.51       52.79      6.56 o
  -3   6   6     4123.71     4019.32     27.51 o
  -2   6   6     4219.05     4556.20     26.46 o
  -1   6   6     5035.49     4959.76     31.13 o
   0   6   6     2061.40     1995.21     20.59 o
   1   6   6      464.77      497.21      9.74 o
   2   6   6     3760.26     3918.84     62.47 o
   3   6   6    10948.42    11070.48     53.97 o
   4   6   6     2305.52     2407.06     29.40 o
   5   6   6      112.68      103.91      5.86 o
   6   6   6       24.21       24.12      3.36 o
   7   6   6      233.66      221.16      7.92 o
   8   6   6       87.73       95.43     11.40 o
   9   6   6        0.72       -6.68     20.78 o
  10   6   6        0.59        4.84     19.58 o
 -11   7   6       86.57       88.02     21.61 o
 -10   7   6       14.42        7.18     18.07 o
  -9   7   6       25.18       10.24     19.11 o
  -8   7   6       79.56       96.64     17.81 o
  -7   7   6      245.12      234.69     15.70 o
  -6   7   6      343.90      346.51     16.64 o
  -5   7   6     2555.80     2691.68     30.06 o
  -4   7   6      354.93      358.91     10.78 o
  -3   7   6       29.60       38.33      5.42 o
  -2   7   6      141.57      144.99      6.50 o
  -1   7   6     2315.36     2367.34     17.70 o
   0   7   6     3087.29     3154.33     21.17 o
   1   7   6     1395.53     1347.41     11.78 o
   2   7   6      441.73      411.10      8.40 o
   3   7   6      159.99      179.46      6.75 o
   4   7   6       21.43       20.03     10.60 o
   5   7   6      682.90      655.27     13.75 o
   6   7   6       39.73       32.05      5.63 o
   7   7   6       97.04       98.49     22.03 o
   8   7   6       36.35       45.12     10.03 o
   9   7   6       12.59        7.45     20.08 o
 -11   8   6       10.93       15.02     22.02 o
 -10   8   6       15.41       10.03     20.15 o
  -9   8   6       26.72       30.26     18.66 o
  -8   8   6        1.47       13.70     15.81 o
  -7   8   6        0.30       -0.08      8.86 o
  -6   8   6        4.13        1.58      8.08 o
  -5   8   6       14.15       11.20     12.23 o
  -4   8   6       83.45       82.35      7.84 o
  -3   8   6      834.75      842.99     14.89 o
  -2   8   6       58.44       63.35      5.85 o
  -1   8   6      131.59      117.59      6.35 o
   0   8   6      126.44      101.92      9.98 o
   1   8   6        0.24       -1.30      2.66 o
   2   8   6       22.70       30.45      5.28 o
   3   8   6      394.03      402.36      9.96 o
   4   8   6      551.72      530.40     24.27 o
   5   8   6       21.36       12.75      8.09 o
   6   8   6       45.15       53.20      8.07 o
   7   8   6       44.20       36.97     20.26 o
   8   8   6       46.48       34.58     19.69 o
   9   8   6        6.55        0.29     19.13 o
 -10   9   6       41.03       35.31     20.83 o
  -9   9   6       15.01        1.76     19.38 o
  -8   9   6      121.68      128.11     22.90 o
  -7   9   6       23.09       22.16     17.62 o
  -6   9   6      169.08      150.91     11.74 o
  -5   9   6       49.28       47.92      9.44 o
  -4   9   6       15.57       14.82      6.61 o
  -3   9   6      129.43      140.87      7.44 o
  -2   9   6       30.19       29.07      5.62 o
  -1   9   6       14.07        6.33      5.40 o
   0   9   6      111.01      115.15     10.24 o
   1   9   6      266.64      263.52      6.61 o
   2   9   6      148.88      154.38     10.47 o
   3   9   6       12.42       15.64      5.57 o
   4   9   6      366.21      364.91     24.20 o
   5   9   6       55.99       51.77      7.61 o
   6   9   6       19.72        9.30     19.96 o
   7   9   6       32.79       14.75     19.24 o
   8   9   6       13.82       -8.08     23.55 o
 -10  10   6       10.60       14.65     21.74 o
  -9  10   6      107.11      157.11     23.17 o
  -8  10   6      117.15      134.54     22.10 o
  -7  10   6      119.40      109.32     20.78 o
  -6  10   6       17.75        8.72     19.08 o
  -5  10   6        0.42       -4.82      8.64 o
  -4  10   6     1201.89     1186.44     23.06 o
  -3  10   6      634.50      610.79     11.73 o
  -2  10   6       46.00       53.89      6.82 o
  -1  10   6      150.51      139.03      7.17 o
   0  10   6      776.03      722.97     14.02 o
   1  10   6       27.18       21.40      3.21 o
   2  10   6      377.84      380.68     11.78 o
   3  10   6      847.12      875.68     18.37 o
   4  10   6      580.88      598.91     14.68 o
   5  10   6      299.67      292.25     15.95 o
   6  10   6        0.44        2.50     16.41 o
   7  10   6      228.09      221.43     26.18 o
   8  10   6      284.02      328.20     29.34 o
  -9  11   6       12.82       16.59     18.85 o
  -8  11   6        9.95       11.58     17.51 o
  -7  11   6      168.48      156.36     21.37 o
  -6  11   6      612.96      591.32     32.73 o
  -5  11   6     1095.68     1125.34     38.41 o
  -4  11   6       37.87       32.64      9.05 o
  -3  11   6       33.22       41.46      7.61 o
  -2  11   6       28.35       22.36      6.45 o
  -1  11   6      681.92      656.12     11.75 o
   0  11   6      901.23      938.99     16.21 o
   1  11   6      358.81      350.96      4.88 o
   2  11   6      940.39      945.96     34.22 o
   3  11   6      313.69      323.49     13.04 o
   4  11   6       73.83       77.55      9.16 o
   5  11   6      460.41      504.52     32.62 o
   6  11   6      196.46      233.42     25.83 o
   7  11   6       12.56       -4.44     22.82 o
  -8  12   6       18.54       11.68     19.75 o
  -7  12   6       87.48       82.07     21.96 o
  -6  12   6       75.31       89.43     19.40 o
  -5  12   6       52.43       45.12     20.53 o
  -4  12   6      133.92      152.78     21.61 o
  -3  12   6      652.57      632.79     19.44 o
  -2  12   6     1381.76     1415.07     20.74 o
  -1  12   6      701.36      736.36     17.06 o
   0  12   6      312.74      303.89     10.67 o
   1  12   6       89.25       56.88     17.80 o
   2  12   6      625.59      669.71     31.30 o
   3  12   6      606.27      591.31     30.90 o
   4  12   6      145.24      154.24     21.42 o
   5  12   6      134.34      145.39     24.29 o
   6  12   6       52.38       42.82     22.06 o
  -8  13   6        0.05        5.43     18.58 o
  -7  13   6       46.98       49.00     19.32 o
  -6  13   6       34.65       47.19     18.81 o
  -5  13   6       46.83       48.81     20.78 o
  -4  13   6      174.30      177.48     14.65 o
  -3  13   6       99.15       98.04      9.46 o
  -2  13   6       47.24       49.67      8.10 o
  -1  13   6       33.39       30.67     12.09 o
   0  13   6      310.53      311.01     17.12 o
   1  13   6      292.88      305.03     13.64 o
   2  13   6      212.78      224.23     23.14 o
   3  13   6       98.29      113.73     22.78 o
   4  13   6       20.12       17.49     18.90 o
   5  13   6       46.19       53.04     22.00 o
  -7  14   6        6.64       -7.43     18.87 o
  -6  14   6        3.95        4.17     12.44 o
  -5  14   6       24.07       20.13     11.77 o
  -4  14   6       65.26       43.41     11.57 o
  -3  14   6        0.16       -1.38     16.79 o
  -2  14   6        9.64       13.44     11.21 o
  -1  14   6       67.03       58.38     13.14 o
   0  14   6        0.05        1.21     12.33 o
   1  14   6       46.17       40.54     16.93 o
   2  14   6        0.38        0.39     18.21 o
   3  14   6        0.85       -1.43     19.43 o
   4  14   6        3.85       -0.45     20.91 o
  -5  15   6       28.39       25.54     20.44 o
  -4  15   6        3.32        4.49     18.98 o
  -3  15   6        0.57       -3.95     18.22 o
  -2  15   6        2.00       -9.76     21.74 o
  -1  15   6        0.99       -1.57     19.17 o
   0  15   6       13.52       25.45     12.62 o
   1  15   6       72.85       40.09     16.66 o
   2  15   6        0.29        2.29     17.23 o
   3  15   6        5.56        1.55     18.10 o
 -12   1   7        0.07        1.67     14.09 o
 -11   1   7      113.77      114.29     16.75 o
 -10   1   7      191.67      166.62     15.84 o
  -9   1   7      138.48      119.01     13.29 o
  -8   1   7      227.54      215.55     15.60 o
  -7   1   7      180.11      209.03     15.23 o
  -6   1   7     1007.63     1046.13     16.63 o
  -5   1   7      517.21      526.36     10.19 o
  -4   1   7     1072.12     1156.84     15.02 o
  -3   1   7      153.54      137.33      5.10 o
  -2   1   7     1402.88     1453.90     10.56 o
  -1   1   7       45.80       39.84      3.30 o
   0   1   7      584.30      640.26      6.75 o
   1   1   7      780.57      719.17      9.97 o
   2   1   7     1921.62     1951.89     20.35 o
   3   1   7     1576.78     1488.97     12.14 o
   4   1   7      767.71      719.24     13.12 o
   5   1   7       39.54       47.25      6.50 o
   6   1   7       34.76       35.47      5.84 o
   7   1   7      328.43      315.44      9.80 o
   8   1   7      372.17      395.38     24.44 o
   9   1   7      132.59      121.01     13.30 o
  10   1   7       12.20       19.20     11.93 o
  11   1   7       27.28       20.39     16.31 o
  12   1   7       78.10       60.19     21.42 o
 -12   2   7        0.44      -12.10     22.45 o
 -11   2   7      244.92      246.22     40.59 o
 -10   2   7        2.91       -6.46     14.34 o
  -9   2   7        1.11        0.17     11.85 o
  -8   2   7     1368.53     1396.07     28.29 o
  -7   2   7     2132.01     2082.57     83.19 o
  -6   2   7       39.06       25.76      6.47 o
  -5   2   7        1.21        6.81      5.24 o
  -4   2   7       98.43       82.15      5.53 o
  -3   2   7     4649.74     4576.15     29.24 o
  -2   2   7     1849.98     1831.02     11.92 o
  -1   2   7     7175.59     6988.96     48.75 o
   0   2   7     1113.47     1129.11     15.77 o
   1   2   7     2057.48     2154.96     19.77 o
   2   2   7      399.49      401.51      6.91 o
   3   2   7     4156.67     4220.06     18.52 o
   4   2   7     2778.74     2787.85     19.75 o
   5   2   7      891.63      897.28     15.86 o
   6   2   7      288.45      275.70      9.68 o
   7   2   7        0.09        1.47      6.81 o
   8   2   7       43.53       43.00      8.23 o
   9   2   7      169.79      151.27     18.44 o
  10   2   7      161.98      131.84     13.73 o
  11   2   7       26.48       30.10     20.36 o
 -12   3   7       65.97       45.05     25.07 o
 -11   3   7       67.77       57.96     15.61 o
 -10   3   7       73.90       74.84     16.02 o
  -9   3   7       67.71       47.42     12.70 o
  -8   3   7      882.79      843.27     23.06 o
  -7   3   7       57.64       76.07     12.85 o
  -6   3   7      102.06      111.39      7.65 o
  -5   3   7      959.45      922.18     14.80 o
  -4   3   7     1353.65     1276.85     13.57 o
  -3   3   7     2081.79     2159.77     20.69 o
  -2   3   7      584.47      670.90      7.86 o
  -1   3   7        2.79        1.71      2.98 o
   0   3   7     5088.74     5040.54     27.66 o
   1   3   7    11814.81    11993.71    138.97 o
   2   3   7     1773.60     1679.14     13.88 o
   3   3   7      128.91      107.71      3.79 o
   4   3   7       53.42       51.89      5.07 o
   5   3   7      215.53      231.26      7.08 o
   6   3   7       72.39       75.75      8.40 o
   7   3   7      365.63      358.51     14.41 o
   8   3   7       12.14        3.49      7.35 o
   9   3   7      106.55      136.45     13.11 o
  10   3   7       45.51       46.40     12.23 o
  11   3   7        1.67       -3.62     21.39 o
 -11   4   7        0.00       -3.90     19.30 o
 -10   4   7        5.00        9.36     14.87 o
  -9   4   7        6.38       -1.64     12.57 o
  -8   4   7      532.83      576.10     30.83 o
  -7   4   7      945.53      940.38     17.78 o
  -6   4   7      576.32      603.42     12.21 o
  -5   4   7       50.37       48.03      5.90 o
  -4   4   7      174.23      168.33      7.92 o
  -3   4   7     2715.61     2811.60     25.12 o
  -2   4   7     4352.56     4570.46     29.64 o
  -1   4   7     6698.87     7132.53     31.87 o
   0   4   7      417.15      361.32      9.30 o
   1   4   7      900.39      838.24     16.13 o
   2   4   7     1843.30     1823.51     17.55 o
   3   4   7     2821.27     2832.42     31.69 o
   4   4   7     2364.39     2253.87     23.35 o
   5   4   7      250.23      241.67      7.39 o
   6   4   7       36.20       31.28      5.50 o
   7   4   7       69.90       68.55      9.17 o
   8   4   7       56.43       47.17     19.76 o
   9   4   7      117.36      104.09     12.06 o
  10   4   7       12.10        8.21     18.05 o
 -11   5   7       25.22       20.45     21.37 o
 -10   5   7       37.26       27.94     17.58 o
  -9   5   7      218.34      189.58     20.91 o
  -8   5   7       44.49       62.04     18.76 o
  -7   5   7        6.49       -2.46      9.85 o
  -6   5   7      869.86      914.28     17.01 o
  -5   5   7     2240.49     2343.35     18.97 o
  -4   5   7     1005.59     1004.95     20.34 o
  -3   5   7      252.22      291.91      8.71 o
  -2   5   7      733.22      828.33     11.89 o
  -1   5   7      422.91      457.04     11.36 o
   0   5   7      807.97      847.29      7.67 o
   1   5   7       83.08       90.93      5.36 o
   2   5   7       23.24       15.46      3.58 o
   3   5   7       83.39       68.51     15.77 o
   4   5   7       98.19      100.68      4.33 o
   5   5   7        2.09        2.71      3.94 o
   6   5   7        0.29       -2.37      4.51 o
   7   5   7       34.59       46.38      6.19 o
   8   5   7        2.66        0.88     17.85 o
   9   5   7       40.78       30.20     18.42 o
  10   5   7        7.87        4.32     21.79 o
 -11   6   7       13.70       -2.85     23.13 o
 -10   6   7        0.41       11.67     21.49 o
  -9   6   7       25.62       34.93     20.65 o
  -8   6   7      180.01      169.14     19.87 o
  -7   6   7       41.19       42.89      9.53 o
  -6   6   7      101.65      100.68     11.16 o
  -5   6   7       54.02       49.72      8.09 o
  -4   6   7      220.23      201.98      9.22 o
  -3   6   7        9.48       14.17      4.87 o
  -2   6   7      595.22      652.83     10.23 o
  -1   6   7     1021.42     1034.10     26.03 o
   0   6   7       40.31       70.05      4.19 o
   1   6   7      296.20      295.56      7.27 o
   2   6   7        9.76        9.95      2.63 o
   3   6   7       43.17       48.15     12.74 o
   4   6   7        0.27       -9.09     15.48 o
   5   6   7       21.92       16.01      3.96 o
   6   6   7        0.46       -0.24      3.70 o
   7   6   7       10.35        4.09      5.44 o
   8   6   7       24.53       13.24     17.57 o
   9   6   7        5.34        6.64     21.15 o
  10   6   7        7.30        7.13     19.47 o
 -11   7   7        0.54        4.90     21.58 o
 -10   7   7      164.57      135.32     24.46 o
  -9   7   7      167.36      163.86     24.61 o
  -8   7   7        0.24        1.06     17.90 o
  -7   7   7       85.02       85.49     11.06 o
  -6   7   7      367.72      362.49     14.69 o
  -5   7   7     1059.48     1091.01     23.04 o
  -4   7   7      692.24      706.42     14.28 o
  -3   7   7       24.86       20.47      5.65 o
  -2   7   7       15.72       29.42      5.13 o
  -1   7   7       71.49       68.91      5.37 o
   0   7   7     1102.90     1114.38     12.76 o
   1   7   7      676.52      619.71      5.92 o
   2   7   7      318.40      309.78     20.58 o
   3   7   7      180.22      157.76     10.90 o
   4   7   7      120.37       99.51      5.23 o
   5   7   7       53.50       53.30      6.01 o
   6   7   7       63.57       63.65      7.55 o
   7   7   7       86.52       87.87     22.63 o
   8   7   7       29.89       20.34     18.67 o
   9   7   7       51.54       56.14     23.42 o
 -10   8   7       22.75       26.58     18.84 o
  -9   8   7       17.15       22.63     21.56 o
  -8   8   7      179.49      191.93     23.13 o
  -7   8   7      189.50      178.08     13.06 o
  -6   8   7      249.69      266.47     13.93 o
  -5   8   7      111.85       96.14     10.53 o
  -4   8   7      373.55      353.39     11.19 o
  -3   8   7     1997.73     1966.71     21.99 o
  -2   8   7     6284.21     6211.36     46.86 o
  -1   8   7     4717.43     4809.39     26.58 o
   0   8   7      670.31      677.87     11.31 o
   1   8   7      275.13      262.25      5.48 o
   2   8   7     1507.39     1444.13     21.73 o
   3   8   7     1554.24     1509.32     48.78 o
   4   8   7     1063.04     1067.93     31.59 o
   5   8   7       15.63       29.14      5.52 o
   6   8   7        3.66        2.72      6.02 o
   7   8   7        0.06       10.72     20.49 o
   8   8   7        3.26       -0.55     18.28 o
 -10   9   7       66.66       55.97     23.19 o
  -9   9   7       48.93       33.33     18.81 o
  -8   9   7       15.83        9.59     18.16 o
  -7   9   7       93.54      115.14     20.40 o
  -6   9   7      545.70      579.96     18.28 o
  -5   9   7     1563.20     1623.40     45.42 o
  -4   9   7      851.30      839.46     15.97 o
  -3   9   7      258.40      249.35      8.67 o
  -2   9   7       16.39       14.74      5.50 o
  -1   9   7     1587.07     1527.19     16.38 o
   0   9   7     1947.75     1988.80     19.46 o
   1   9   7      420.62      398.29      5.17 o
   2   9   7      460.45      406.12      9.58 o
   3   9   7       17.04       18.80      4.22 o
   4   9   7      110.60      127.76      6.32 o
   5   9   7        0.50        0.27      5.95 o
   6   9   7      104.75       93.14     21.64 o
   7   9   7      112.71      120.95     21.25 o
   8   9   7       69.81       67.90     24.69 o
  -9  10   7       26.68       30.03     21.35 o
  -8  10   7      291.88      276.06     25.11 o
  -7  10   7      324.57      310.91     25.89 o
  -6  10   7      108.72       96.52     22.33 o
  -5  10   7       40.58       32.98      9.66 o
  -4  10   7       85.63       89.04     10.78 o
  -3  10   7     1129.80     1112.82     15.58 o
  -2  10   7      786.36      823.77     20.39 o
  -1  10   7      159.69      165.29      9.14 o
   0  10   7      167.94      167.10     16.99 o
   1  10   7        4.57        4.21      1.82 o
   2  10   7      131.99      120.71     11.50 o
   3  10   7       22.79       33.20      5.53 o
   4  10   7      159.86      155.71      7.33 o
   5  10   7      289.49      335.23     28.62 o
   6  10   7      271.95      282.53     27.87 o
   7  10   7       32.59       36.05     24.46 o
  -9  11   7        7.59       15.24     21.34 o
  -8  11   7       40.98       42.58     18.64 o
  -7  11   7        2.22       13.59     17.55 o
  -6  11   7       53.80       26.71     19.13 o
  -5  11   7       52.69       52.12     21.30 o
  -4  11   7       10.10       14.94     16.54 o
  -3  11   7      194.51      168.48     13.26 o
  -2  11   7      381.78      344.66     11.98 o
  -1  11   7      434.07      395.29     12.35 o
   0  11   7      241.72      231.81     10.92 o
   1  11   7      565.36      541.39     14.21 o
   2  11   7      304.39      325.37     11.17 o
   3  11   7      215.33      205.18      8.92 o
   4  11   7        5.89        6.26     19.64 o
   5  11   7       43.07       36.20     20.58 o
   6  11   7       49.34       45.42     23.67 o
   7  11   7       93.01       97.32     23.28 o
  -8  12   7        5.18      -13.15     20.21 o
  -7  12   7        6.92        8.35     20.54 o
  -6  12   7        2.30       -8.49     20.67 o
  -5  12   7        7.39        3.97     19.69 o
  -4  12   7       86.26       73.20     18.80 o
  -3  12   7      195.90      189.02     14.24 o
  -2  12   7      161.55      134.53     13.38 o
  -1  12   7       32.55       33.05      7.55 o
   0  12   7      140.01      121.41     18.81 o
   1  12   7       13.32       -7.05     17.00 o
   2  12   7       47.79       56.03     19.31 o
   3  12   7       31.42       45.55     20.01 o
   4  12   7      151.76      163.23     24.87 o
   5  12   7        1.40        0.19     17.88 o
   6  12   7        3.34        4.53     20.14 o
  -7  13   7       26.49       27.01     20.67 o
  -6  13   7       72.26       54.07     21.51 o
  -5  13   7      369.66      399.13     30.08 o
  -4  13   7      487.16      521.47     32.03 o
  -3  13   7        1.72        4.02      8.36 o
  -2  13   7        1.56       -2.03      7.50 o
  -1  13   7      109.39      113.65     13.83 o
   0  13   7      258.13      254.66     11.56 o
   1  13   7      399.39      436.78     27.11 o
   2  13   7      314.55      305.40     26.14 o
   3  13   7       14.04       50.75     21.51 o
   4  13   7        2.21        7.07     20.80 o
   5  13   7        0.19       -2.66     18.63 o
  -6  14   7       53.30       39.03     22.43 o
  -5  14   7        1.61       -9.48     12.61 o
  -4  14   7       11.59       -0.31     19.22 o
  -3  14   7       71.55       79.74     21.09 o
  -2  14   7      614.42      613.12     21.67 o
  -1  14   7      740.56      762.61     24.53 o
   0  14   7      269.35      259.03     16.99 o
   1  14   7       16.22        5.75     17.32 o
   2  14   7       48.07       28.31     18.95 o
   3  14   7      205.05      181.20     25.56 o
   4  14   7      566.26      654.60     37.39 o
  -3  15   7       16.38       44.74     19.92 o
  -2  15   7       12.90       16.66     20.86 o
  -1  15   7       22.59       13.84     22.03 o
   0  15   7      303.14      295.41     31.53 o
   1  15   7      299.30      335.29     26.05 o
   2  15   7      164.65      169.36     22.84 o
   3  15   7       33.91       41.20     19.62 o
 -12   0   8       77.00       69.18     26.13 o
 -11   0   8       27.18       27.64     21.87 o
 -10   0   8        2.74       -5.34     18.60 o
  -9   0   8        1.47       12.39     18.46 o
  -8   0   8      916.58      967.96     35.30 o
  -7   0   8     2921.46     2779.60     51.04 o
  -6   0   8     1106.00     1100.38     21.82 o
  -5   0   8      414.31      384.66     13.42 o
  -4   0   8       91.33       87.93      8.69 o
  -3   0   8     8029.80     8092.33     63.26 o
  -2   0   8     2586.53     2489.14     18.47 o
  -1   0   8     5206.80     4885.09     50.80 o
   0   0   8     9149.15     9479.48     39.78 o
   1   0   8      155.01      164.61     10.69 o
   2   0   8        6.26        9.75      8.21 o
   3   0   8      153.50      128.78     11.62 o
   4   0   8     4390.56     4670.06     44.80 o
   5   0   8     1694.97     1718.88     31.23 o
   6   0   8     1650.61     1672.44     38.76 o
   7   0   8       18.93       25.58      9.81 o
   8   0   8      169.01      154.09     19.41 o
   9   0   8       78.86       71.23     18.34 o
  10   0   8      136.83      145.94     21.00 o
  11   0   8        0.29       12.90     17.67 o
 -12   1   8        7.28       21.47     24.92 o
 -11   1   8       67.03       90.79     23.28 o
 -10   1   8       38.03       30.81     14.96 o
  -9   1   8      135.92      132.53     15.84 o
  -8   1   8      245.77      255.26     16.11 o
  -7   1   8      162.90      162.67     25.53 o
  -6   1   8       21.70       16.39      6.47 o
  -5   1   8      825.33      810.81     12.26 o
  -4   1   8     4322.79     4337.56     24.41 o
  -3   1   8     1646.07     1633.62     14.17 o
  -2   1   8     3906.02     4020.73     30.87 o
  -1   1   8      499.24      477.18      6.43 o
   0   1   8     2846.15     2932.59     22.24 o
   1   1   8     1552.67     1503.91     11.45 o
   2   1   8     1239.19     1174.48     13.62 o
   3   1   8      482.48      433.30      8.55 o
   4   1   8     1684.20     1686.86     25.76 o
   5   1   8      776.42      781.25     19.64 o
   6   1   8      135.03      137.76      7.25 o
   7   1   8      515.42      514.07     13.68 o
   8   1   8      678.68      695.83     20.46 o
   9   1   8      133.38      136.74     14.05 o
  10   1   8        0.11        2.98     11.96 o
  11   1   8        9.61        0.17     12.79 o
 -11   2   8        0.35       -1.33     13.31 o
 -10   2   8       56.41       68.51     14.32 o
  -9   2   8        1.67        3.55     12.93 o
  -8   2   8      249.04      244.24     20.10 o
  -7   2   8      405.73      421.70     19.04 o
  -6   2   8      249.49      247.65      9.61 o
  -5   2   8      164.07      162.71      6.70 o
  -4   2   8       74.73       95.31      5.31 o
  -3   2   8      149.16      145.69      5.20 o
  -2   2   8     5674.72     5927.72     48.09 o
  -1   2   8     2131.87     2298.21     18.25 o
   0   2   8      464.24      501.11      6.81 o
   1   2   8        2.90        5.37      2.54 o
   2   2   8      706.58      732.23      7.60 o
   3   2   8        3.05        4.99      3.54 o
   4   2   8      215.43      212.80      8.84 o
   5   2   8        9.81       12.94      5.79 o
   6   2   8        5.09       -0.09      6.32 o
   7   2   8      110.03      118.79      8.66 o
   8   2   8        1.17        7.53     10.18 o
   9   2   8        0.05       -3.47     10.94 o
  10   2   8        1.62       -0.30     11.41 o
  11   2   8        0.84       -0.99     18.18 o
 -11   3   8        0.01        8.32     15.78 o
 -10   3   8       22.36       14.97     12.40 o
  -9   3   8       88.21       82.77     14.46 o
  -8   3   8       14.29       11.43     13.24 o
  -7   3   8      103.17       80.74     14.03 o
  -6   3   8        0.02       -2.48      6.41 o
  -5   3   8      492.45      536.72     14.98 o
  -4   3   8      138.78      157.73      5.95 o
  -3   3   8      436.65      466.26      8.89 o
  -2   3   8        2.92       24.44      6.07 o
  -1   3   8      207.50      200.84      4.68 o
   0   3   8     2185.97     2358.18     21.39 o
   1   3   8        0.32        7.03      5.01 o
   2   3   8       73.59       59.73      4.88 o
   3   3   8      257.90      270.78      4.90 o
   4   3   8       62.91       57.57      5.20 o
   5   3   8        3.86        3.40      6.26 o
   6   3   8        2.42       -0.24      7.16 o
   7   3   8        3.87        2.25      8.53 o
   8   3   8      377.29      369.64     15.52 o
   9   3   8       23.13       11.63     10.32 o
  10   3   8        2.58       10.60     17.51 o
  11   3   8        0.00       -8.85     21.50 o
 -11   4   8       11.91      -13.70     22.40 o
 -10   4   8       44.12       60.34     14.42 o
  -9   4   8       66.02       81.64     14.99 o
  -8   4   8      236.05      185.48     19.14 o
  -7   4   8      381.05      348.67     16.59 o
  -6   4   8      274.69      266.21      9.94 o
  -5   4   8      519.10      480.59      9.61 o
  -4   4   8      251.41      268.05      7.24 o
  -3   4   8       25.87       38.35      4.41 o
  -2   4   8      758.09      659.80     16.32 o
  -1   4   8     5281.86     5522.70     45.34 o
   0   4   8     8913.47     9260.78     46.19 o
   1   4   8        7.36        6.46      5.15 o
   2   4   8      197.38      190.55      7.97 o
   3   4   8     1606.40     1693.07     16.36 o
   4   4   8     1108.85     1103.48     23.10 o
   5   4   8      136.71      136.92      6.32 o
   6   4   8       10.30        3.66      6.74 o
   7   4   8       45.64       36.63      8.71 o
   8   4   8        1.11       -0.96      9.50 o
   9   4   8        7.77        2.43     18.67 o
  10   4   8        1.94        1.05     18.17 o
 -11   5   8       64.95       51.12     23.49 o
 -10   5   8      114.73      144.20     24.74 o
  -9   5   8      149.39      150.83     23.05 o
  -8   5   8        4.21        6.69     13.61 o
  -7   5   8       53.04       39.00     13.96 o
  -6   5   8      417.10      434.28     13.32 o
  -5   5   8     1154.03     1153.51     15.27 o
  -4   5   8     2540.68     2647.60     35.58 o
  -3   5   8      854.26      846.67     11.98 o
  -2   5   8        4.95        3.81      4.15 o
  -1   5   8     1397.04     1402.47     18.76 o
   0   5   8       29.00       41.01      2.45 o
   1   5   8     1131.64     1085.08     13.53 o
   2   5   8     1964.28     1926.10     16.82 o
   3   5   8      792.34      725.75     26.80 o
   4   5   8        1.12        0.03      2.55 o
   5   5   8      992.13     1022.27     15.62 o
   6   5   8       10.76       16.27      4.96 o
   7   5   8      405.62      421.91     13.58 o
   8   5   8      596.06      562.58     33.28 o
   9   5   8        6.01       23.84     20.46 o
  10   5   8       22.23       23.06     22.70 o
 -11   6   8        3.05        8.43     21.65 o
 -10   6   8       42.93       57.39     23.79 o
  -9   6   8       26.04       58.69     21.22 o
  -8   6   8       32.79       65.52     18.48 o
  -7   6   8     1580.96     1495.92     40.69 o
  -6   6   8     1923.87     1928.62     29.53 o
  -5   6   8      698.05      646.16     14.59 o
  -4   6   8      997.58     1070.85     20.62 o
  -3   6   8     1769.59     1831.62     19.12 o
  -2   6   8     5400.15     5255.87     39.85 o
  -1   6   8     2070.59     1979.26     24.90 o
   0   6   8     1313.19     1169.00      9.47 o
   1   6   8        5.13        4.01      4.23 o
   2   6   8       79.13       61.52      4.50 o
   3   6   8       17.51       19.96     15.84 o
   4   6   8      509.13      535.19     27.17 o
   5   6   8     2233.51     2204.70     47.68 o
   6   6   8      633.86      640.73     11.39 o
   7   6   8       95.28      107.85      7.77 o
   8   6   8        6.08        7.67     17.20 o
   9   6   8      154.00      155.56     25.08 o
 -10   7   8       43.51       69.30     23.87 o
  -9   7   8       73.50       59.48     21.76 o
  -8   7   8       11.58        6.86     20.08 o
  -7   7   8       10.68       15.62     18.12 o
  -6   7   8      107.19      107.15     11.69 o
  -5   7   8      521.20      497.85     14.72 o
  -4   7   8     2985.18     3107.46     43.20 o
  -3   7   8     1206.81     1237.35     19.45 o
  -2   7   8       18.11       19.67      5.23 o
  -1   7   8      838.55      815.51     11.42 o
   0   7   8     1355.71     1302.31     15.36 o
   1   7   8      876.04      911.37     12.07 o
   2   7   8      137.38      132.79      4.38 o
   3   7   8      528.86      558.06     25.77 o
   4   7   8       72.76       67.16     19.43 o
   5   7   8      106.89      108.65     20.26 o
   6   7   8        0.48       -9.45     17.22 o
   7   7   8       33.41       28.39     20.67 o
   8   7   8      186.27      193.14     25.18 o
   9   7   8        0.61       12.83     23.03 o
 -10   8   8       23.17       13.46     22.59 o
  -9   8   8       56.29       35.76     22.49 o
  -8   8   8      267.74      295.68     26.85 o
  -7   8   8       67.84       63.10     19.48 o
  -6   8   8        0.28       -5.72     18.05 o
  -5   8   8       34.80       30.84     14.76 o
  -4   8   8      561.07      534.19     14.71 o
  -3   8   8       17.54       14.84      6.08 o
  -2   8   8        3.95        5.86      5.27 o
  -1   8   8        2.99        7.74      5.15 o
   0   8   8      345.88      332.70      6.68 o
   1   8   8       45.42       50.76      2.30 o
   2   8   8       19.02        7.35     12.54 o
   3   8   8        5.19        4.72     16.23 o
   4   8   8        8.44       -4.77     17.58 o
   5   8   8      103.67       77.55     20.31 o
   6   8   8        0.96        5.74     17.45 o
   7   8   8        6.93       -4.61     21.81 o
   8   8   8       48.85       43.03     21.66 o
 -10   9   8        0.04        5.38     21.09 o
  -9   9   8       10.35       13.47     18.97 o
  -8   9   8       37.31       30.22     20.61 o
  -7   9   8        0.15        7.07     20.98 o
  -6   9   8        6.00        0.15     16.01 o
  -5   9   8      172.19      173.00     22.20 o
  -4   9   8        9.93       10.84      7.23 o
  -3   9   8      113.15      119.33      7.38 o
  -2   9   8        0.10       -0.95      5.50 o
  -1   9   8       83.60       71.12      6.94 o
   0   9   8       96.21      107.78      7.11 o
   1   9   8      291.37      275.48      4.61 o
   2   9   8      103.48       99.55      5.88 o
   3   9   8        1.58      -10.00     17.32 o
   4   9   8       90.05       64.32     20.87 o
   5   9   8       27.29       29.58     17.99 o
   6   9   8       13.74       14.18     17.27 o
   7   9   8       39.72       35.68     22.35 o
   8   9   8        4.19       -8.75     19.32 o
  -9  10   8       11.64        1.10     21.49 o
  -8  10   8       94.57      137.18     21.93 o
  -7  10   8      631.33      665.76     34.30 o
  -6  10   8      507.53      451.69     28.21 o
  -5  10   8      175.44      167.27     23.63 o
  -4  10   8      144.30      135.12     20.81 o
  -3  10   8     2694.05     2687.05     39.43 o
  -2  10   8     1036.96     1005.16     21.25 o
  -1  10   8      505.17      527.31     12.70 o
   0  10   8      103.66       89.69      7.52 o
   1  10   8      671.05      573.02     16.31 o
   2  10   8       63.95       52.53      3.14 o
   3  10   8       54.87       50.23     16.60 o
   4  10   8      163.95      145.81     22.65 o
   5  10   8        1.55       -0.83     18.91 o
   6  10   8      217.77      269.37     27.69 o
   7  10   8      219.99      197.60     25.87 o
  -8  11   8        0.21        4.42     18.61 o
  -7  11   8       21.77       16.95     21.03 o
  -6  11   8      236.30      261.35     27.26 o
  -5  11   8     1076.36     1053.20     39.79 o
  -4  11   8      503.63      516.45     29.40 o
  -3  11   8       90.13       85.62     12.63 o
  -2  11   8       52.48       43.09      7.86 o
  -1  11   8       55.13       58.70      7.93 o
   0  11   8       45.90       57.19      6.89 o
   1  11   8      412.75      424.85     11.94 o
   2  11   8      466.30      452.35     28.26 o
   3  11   8      614.49      680.17     33.97 o
   4  11   8      187.19      205.86     25.29 o
   5  11   8        1.41        3.54     20.73 o
   6  11   8        5.93       -4.49     19.33 o
  -8  12   8       72.45       61.98     23.46 o
  -7  12   8      392.72      403.50     30.21 o
  -6  12   8      133.11      110.68     21.38 o
  -5  12   8       11.35        7.55     18.15 o
  -4  12   8       19.99       33.24     17.38 o
  -3  12   8       99.85      114.17     12.61 o
  -2  12   8      722.37      715.07     30.96 o
  -1  12   8     1252.67     1274.20     19.34 o
   0  12   8      527.06      565.18     27.88 o
   1  12   8      417.88      399.67     27.17 o
   2  12   8        0.02      -13.96     17.44 o
   3  12   8      399.94      406.67     28.36 o
   4  12   8      629.74      632.06     33.75 o
   5  12   8      320.67      333.71     30.90 o
  -6  13   8       44.54       42.19     19.82 o
  -5  13   8       59.88       41.69     18.86 o
  -4  13   8      123.43      118.02     23.03 o
  -3  13   8       31.13       39.57     12.06 o
  -2  13   8       66.41       71.81     12.39 o
  -1  13   8      120.50      118.97     15.04 o
   0  13   8        0.78       17.34     13.83 o
   1  13   8      324.29      291.72     25.12 o
   2  13   8      537.08      578.80     33.19 o
   3  13   8      306.13      286.25     27.89 o
   4  13   8       43.98       70.85     23.64 o
  -5  14   8        0.26       -2.53     22.30 o
  -4  14   8       55.63       52.44     21.54 o
  -3  14   8        3.84        5.49     20.11 o
  -2  14   8       30.42       22.58     12.15 o
  -1  14   8        9.18        5.89     12.75 o
   0  14   8       36.93       47.49     17.79 o
   1  14   8       70.88       54.06     18.79 o
   2  14   8       11.70       -0.75     18.90 o
   3  14   8       27.55        8.39     21.23 o
   0  15   8        2.80        8.44     16.58 o
   1  15   8       38.60       39.96     18.52 o
   2  15   8       37.46       30.23     19.57 o
 -11   1   9        9.48        7.41     15.12 o
 -10   1   9       10.97       18.76     12.74 o
  -9   1   9       33.41       35.40     11.98 o
  -8   1   9      649.94      671.68     21.47 o
  -7   1   9      378.73      366.48     17.63 o
  -6   1   9      112.88      124.80      8.51 o
  -5   1   9     1357.83     1365.97     18.29 o
  -4   1   9      660.56      679.12      9.79 o
  -3   1   9     2990.99     3029.64     21.60 o
  -2   1   9     1674.60     1751.18     11.69 o
  -1   1   9     1097.29     1191.32     13.05 o
   0   1   9       47.12       42.02      6.50 o
   1   1   9        6.43       22.98      4.36 o
   2   1   9     1880.47     1989.58     22.87 o
   3   1   9     2250.33     2255.52     18.27 o
   4   1   9      534.58      505.33     12.73 o
   5   1   9        0.36       -0.43      5.23 o
   6   1   9      132.37      136.87      7.41 o
   7   1   9      123.15      124.52     11.64 o
   8   1   9       97.98      113.89     19.72 o
   9   1   9       19.95        8.95     11.51 o
  10   1   9        2.86        4.59     11.98 o
  11   1   9        3.69      -10.95     19.70 o
 -11   2   9        3.57       -8.85     15.39 o
 -10   2   9       22.93       18.65     13.10 o
  -9   2   9        0.79       -5.64     13.14 o
  -8   2   9       21.35       30.73     12.06 o
  -7   2   9     1299.52     1291.52     50.80 o
  -6   2   9     1469.43     1465.16     20.52 o
  -5   2   9     1084.23     1153.76     13.30 o
  -4   2   9      287.34      282.54      8.50 o
  -3   2   9     1075.35     1104.78     11.20 o
  -2   2   9     2590.63     2638.06     15.81 o
  -1   2   9      934.55      868.96      9.08 o
   0   2   9     8512.77     8474.36     52.37 o
   1   2   9     2026.53     2124.05     18.53 o
   2   2   9      170.24      146.34      6.77 o
   3   2   9      990.87     1032.93     10.87 o
   4   2   9     1162.01     1154.29     16.70 o
   5   2   9     1337.06     1331.63     24.83 o
   6   2   9      291.85      291.19      9.37 o
   7   2   9        6.29       12.42      7.28 o
   8   2   9        5.25        9.77     10.58 o
   9   2   9       81.27       76.75     12.83 o
  10   2   9       22.83       24.86     12.24 o
  11   2   9       70.26       54.20     21.22 o
 -11   3   9       14.81       -4.86     14.88 o
 -10   3   9      183.03      184.48     17.02 o
  -9   3   9      634.90      669.45     32.73 o
  -8   3   9      546.85      526.36     20.57 o
  -7   3   9      251.53      264.43     16.26 o
  -6   3   9      235.83      246.89      9.64 o
  -5   3   9     2060.11     2088.59     22.62 o
  -4   3   9     1402.66     1363.96     15.29 o
  -3   3   9      270.31      232.33     10.98 o
  -2   3   9      855.77      823.76     12.51 o
  -1   3   9      257.19      298.87      5.86 o
   0   3   9      248.95      256.13      5.12 o
   1   3   9      122.38      156.21      7.96 o
   2   3   9     4081.01     4012.82     22.17 o
   3   3   9     4639.47     4666.10     24.43 o
   4   3   9     2055.46     2058.79     23.90 o
   5   3   9      104.54      103.05     10.80 o
   6   3   9       98.22       90.53      8.64 o
   7   3   9       22.80       19.79      6.80 o
   8   3   9      197.11      204.98     13.94 o
   9   3   9      178.88      153.62     13.57 o
  10   3   9       93.13       88.79     21.89 o
 -11   4   9       58.44       44.70     15.86 o
 -10   4   9       52.80       38.20     13.18 o
  -9   4   9      148.10      165.02     16.15 o
  -8   4   9      451.45      460.50     60.19 o
  -7   4   9     1107.32     1148.65     26.13 o
  -6   4   9      803.73      803.19     16.34 o
  -5   4   9       87.90       67.99      6.90 o
  -4   4   9      297.69      313.10      7.83 o
  -3   4   9      696.44      673.78     10.25 o
  -2   4   9       38.82       29.34      3.72 o
  -1   4   9      177.46      153.18      4.13 o
   0   4   9     7127.80     7231.17     88.40 o
   1   4   9      385.10      409.75     13.80 o
   2   4   9      417.20      374.85      9.50 o
   3   4   9       43.66       47.10      4.80 o
   4   4   9     1295.96     1195.84     12.84 o
   5   4   9      807.07      759.78     12.70 o
   6   4   9       26.46       25.60      7.09 o
   7   4   9       35.48       53.74     19.65 o
   8   4   9       13.97       21.28     10.24 o
   9   4   9       21.34       27.01     18.73 o
  10   4   9        5.63       10.35     20.44 o
 -11   5   9       49.37       69.40     23.46 o
 -10   5   9       42.52       40.13     22.84 o
  -9   5   9        4.69       -0.96     14.36 o
  -8   5   9        0.51        0.14     12.28 o
  -7   5   9        0.61        2.05     11.75 o
  -6   5   9        3.75        3.42     11.51 o
  -5   5   9      560.37      553.82     11.54 o
  -4   5   9      419.07      456.79      9.18 o
  -3   5   9      344.09      367.14     11.86 o
  -2   5   9       48.23       40.49      5.29 o
  -1   5   9      433.13      433.58      6.93 o
   0   5   9       71.10       83.35      6.88 o
   1   5   9       25.03       32.13      5.72 o
   2   5   9      108.25       95.29      6.30 o
   3   5   9      118.76      112.24      7.21 o
   4   5   9      434.88      477.66     19.67 o
   5   5   9      132.53      134.08      5.42 o
   6   5   9       39.72       32.43      4.98 o
   7   5   9      146.40      123.78     23.16 o
   8   5   9      426.84      451.19     31.20 o
   9   5   9        5.66        3.44     21.33 o
 -11   6   9        1.71       21.57     20.14 o
 -10   6   9       32.81       55.61     23.47 o
  -9   6   9        3.22       13.53     20.01 o
  -8   6   9       25.16       13.73     17.02 o
  -7   6   9        1.61        5.75     15.85 o
  -6   6   9       68.00       83.14     17.22 o
  -5   6   9      104.96      104.15      8.82 o
  -4   6   9       39.16       30.34      6.97 o
  -3   6   9       16.68       14.31      5.38 o
  -2   6   9      147.93      140.35      7.24 o
  -1   6   9      208.02      198.67      6.33 o
   0   6   9        0.70        4.34      5.39 o
   1   6   9      186.78      164.48      7.22 o
   2   6   9        6.14        4.98      4.74 o
   3   6   9      613.63      616.29     28.08 o
   4   6   9       84.33       87.41     16.28 o
   5   6   9      272.16      273.42     24.02 o
   6   6   9        8.65        2.56      4.86 o
   7   6   9       50.41       42.11     18.92 o
   8   6   9       11.03       10.23     18.96 o
   9   6   9       12.12       16.23     20.85 o
 -10   7   9        7.50        1.21     22.63 o
  -9   7   9       68.88       60.70     22.20 o
  -8   7   9       14.07        9.87     19.40 o
  -7   7   9       49.59       31.67     16.92 o
  -6   7   9       25.97       10.25     18.03 o
  -5   7   9       34.50       27.96      9.33 o
  -4   7   9      264.83      253.20     10.37 o
  -3   7   9     1474.73     1412.34     16.26 o
  -2   7   9     1379.45     1364.59     20.19 o
  -1   7   9      212.15      213.97      7.40 o
   0   7   9      152.85      156.71      4.20 o
   1   7   9      284.72      263.85     25.38 o
   2   7   9     1366.14     1225.94     13.99 o
   3   7   9     1663.21     1603.77     40.74 o
   4   7   9      128.30      131.47     22.53 o
   5   7   9        2.73        4.29     17.47 o
   6   7   9      226.38      209.76     22.98 o
   7   7   9      147.23      134.69     25.15 o
   8   7   9       23.03       18.21     20.94 o
 -10   8   9        0.02       -2.37     22.23 o
  -9   8   9       80.28      112.19     25.75 o
  -8   8   9      398.32      414.64     28.36 o
  -7   8   9     1576.13     1639.67     46.93 o
  -6   8   9      236.01      220.43     21.41 o
  -5   8   9      113.43      102.63     21.40 o
  -4   8   9      123.28      112.43     10.88 o
  -3   8   9      932.01      872.34     13.68 o
  -2   8   9     1189.37     1171.19     16.66 o
  -1   8   9      631.21      659.60     11.82 o
   0   8   9      191.40      181.40      5.35 o
   1   8   9       41.62       45.54      5.43 o
   2   8   9      186.17      156.86     19.73 o
   3   8   9       15.78       21.70     18.03 o
   4   8   9        6.56       18.73     17.61 o
   5   8   9      540.14      582.96     31.92 o
   6   8   9      432.45      385.90     28.92 o
   7   8   9       86.42       76.22     24.46 o
   8   8   9        0.28        2.50     23.76 o
  -9   9   9      188.09      140.68     22.70 o
  -8   9   9       47.32       48.04     22.70 o
  -7   9   9       34.99       40.96     21.71 o
  -6   9   9      213.87      211.87     25.66 o
  -5   9   9      800.25      810.84     34.70 o
  -4   9   9       98.78      107.50     12.39 o
  -3   9   9     1323.80     1374.28     24.48 o
  -2   9   9      612.22      586.90     13.34 o
  -1   9   9      121.60       97.65      7.01 o
   0   9   9        0.68        3.94      4.19 o
   1   9   9       45.08       56.42      5.00 o
   2   9   9      327.14      351.75     25.49 o
   3   9   9      826.30      880.81     35.82 o
   4   9   9      677.95      637.69     32.01 o
   5   9   9      191.91      222.18     25.21 o
   6   9   9       52.19       39.75     21.32 o
   7   9   9       19.26       37.31     24.22 o
  -9  10   9        0.09        0.09     20.55 o
  -8  10   9       30.92       13.82     20.81 o
  -7  10   9      290.79      312.15     29.68 o
  -6  10   9      179.98      185.57     25.02 o
  -5  10   9      488.10      530.24     32.41 o
  -4  10   9        7.51       11.85     18.56 o
  -3  10   9      373.05      373.90     15.22 o
  -2  10   9      441.96      415.60     12.27 o
  -1  10   9      733.76      702.34     14.04 o
   0  10   9      797.34      765.08      9.40 o
   1  10   9       28.11       32.67      2.15 o
   2  10   9       10.30        8.74     18.52 o
   3  10   9       15.96       15.06     19.52 o
   4  10   9        4.47       -6.79     19.47 o
   5  10   9      148.61      168.45     22.96 o
   6  10   9      165.31      165.22     23.07 o
  -8  11   9        0.04      -18.98     22.29 o
  -7  11   9        1.79        1.42     19.72 o
  -6  11   9       46.10       37.27     19.25 o
  -5  11   9        1.02       17.03     17.31 o
  -4  11   9      203.19      183.88     22.12 o
  -3  11   9       50.64       40.41     15.43 o
  -2  11   9      207.63      179.14     14.11 o
  -1  11   9      238.21      241.81     16.22 o
   0  11   9       16.17        8.69      6.58 o
   1  11   9      243.16      202.28     22.21 o
   2  11   9      284.64      283.21     25.76 o
   3  11   9      160.16      164.53     24.15 o
   4  11   9       24.17       21.45     21.19 o
   5  11   9        1.77       -2.36     21.05 o
   6  11   9       74.11       68.59     24.93 o
  -7  12   9      107.20      110.36     25.17 o
  -6  12   9        4.29      -11.89     22.38 o
  -5  12   9      136.57      113.67     22.46 o
  -4  12   9       16.55       13.95     16.74 o
  -3  12   9      363.76      348.04     17.86 o
  -2  12   9       28.52       35.47     12.77 o
  -1  12   9        6.75        8.96     11.54 o
   0  12   9        0.79        2.10     11.18 o
   1  12   9        9.84        0.79     17.69 o
   2  12   9        2.18        6.90     16.76 o
   3  12   9        2.92        4.91     20.03 o
   4  12   9       35.78       48.12     20.67 o
   5  12   9       29.08       37.35     23.49 o
  -6  13   9       21.19        9.47     22.69 o
  -5  13   9      171.41      168.06     24.07 o
  -4  13   9       24.39       20.94     21.81 o
  -3  13   9      231.01      260.88     16.80 o
  -2  13   9       64.14       71.73     13.94 o
  -1  13   9       27.02       22.41     12.32 o
   0  13   9       16.37       10.28     12.39 o
   1  13   9       85.43       67.10     19.46 o
   2  13   9      341.75      369.75     28.88 o
   3  13   9      469.81      488.19     32.04 o
   4  13   9      184.86      234.36     26.89 o
  -4  14   9        0.14       12.34     19.65 o
  -3  14   9      103.15       82.32     23.73 o
  -2  14   9      198.61      202.28     16.88 o
  -1  14   9      443.24      441.19     21.34 o
   0  14   9      506.36      555.28     23.48 o
   1  14   9       64.24       61.50     20.84 o
   2  14   9       13.61       -3.41     20.00 o
   3  14   9        1.13       -4.99     22.59 o
   0  15   9       18.37       22.62     17.95 o
   1  15   9       55.45       55.89     18.96 o
   2  15   9      382.28      412.90     30.12 o
 -11   0  10      231.39      255.49     28.28 o
 -10   0  10      161.18      150.79     24.26 o
  -9   0  10      131.95      121.18     21.73 o
  -8   0  10      486.43      513.65     26.95 o
  -7   0  10     1897.58     1811.20     42.91 o
  -6   0  10     1601.54     1788.55     40.33 o
  -5   0  10     7474.73     8158.85    163.14 o
  -4   0  10      238.90      222.98      9.03 o
  -3   0  10     5266.09     5705.36     39.75 o
  -2   0  10     2159.24     2216.99     25.24 o
  -1   0  10     8792.93     8876.04     44.62 o
   0   0  10     4401.11     4632.16     31.53 o
   1   0  10       39.91       59.49      6.57 o
   2   0  10      284.79      352.09     16.84 o
   3   0  10      138.68      153.90     12.82 o
   4   0  10      402.22      389.85     10.21 o
   5   0  10      102.91      105.59      9.35 o
   6   0  10      273.07      278.71     12.66 o
   7   0  10      645.37      697.18     18.58 o
   8   0  10      553.73      590.25     28.26 o
   9   0  10       73.38       54.96     17.54 o
  10   0  10       19.00        2.67     16.93 o
 -11   1  10        7.44       12.60     15.04 o
 -10   1  10       33.80       34.12     12.65 o
  -9   1  10       51.47       37.71     12.30 o
  -8   1  10       17.57       16.43     12.79 o
  -7   1  10      295.47      310.76     17.21 o
  -6   1  10      760.76      721.83     25.60 o
  -5   1  10       73.39       77.92      6.29 o
  -4   1  10       57.99       48.31      5.38 o
  -3   1  10     7042.93     7274.68     84.36 o
  -2   1  10     9310.92     9346.02     62.26 o
  -1   1  10     1922.06     1977.77     22.21 o
   0   1  10        1.06        1.62      4.04 o
   1   1  10     2318.13     2289.58     17.92 o
   2   1  10     2024.70     1933.85     40.22 o
   3   1  10     2870.33     2955.87     28.86 o
   4   1  10     1175.99     1222.70     15.85 o
   5   1  10      116.72      124.27      6.78 o
   6   1  10       16.62       12.84      5.73 o
   7   1  10      333.01      328.06     23.14 o
   8   1  10      250.80      247.72     15.41 o
   9   1  10       41.35       59.14     12.61 o
  10   1  10        9.80        2.36     12.11 o
  11   1  10       14.25       28.84     18.93 o
 -11   2  10      152.40      167.39     19.79 o
 -10   2  10        1.83        5.24     14.31 o
  -9   2  10      172.28      169.16     16.15 o
  -8   2  10       24.04       15.56     10.67 o
  -7   2  10      707.09      681.30     28.15 o
  -6   2  10       52.68       43.10     10.96 o
  -5   2  10      244.56      233.48      7.80 o
  -4   2  10       50.26       50.82      4.95 o
  -3   2  10       78.12       81.90      4.85 o
  -2   2  10        5.50        8.37      3.96 o
  -1   2  10       44.87       54.23      3.88 o
   0   2  10      321.31      276.30      6.84 o
   1   2  10      226.86      237.26      6.41 o
   2   2  10      774.73      804.43      9.45 o
   3   2  10      440.85      449.28      8.02 o
   4   2  10       73.97       78.76      7.40 o
   5   2  10      210.66      202.01      8.36 o
   6   2  10      279.96      274.10     14.46 o
   7   2  10      199.61      208.73     16.45 o
   8   2  10       89.90       95.93     13.00 o
   9   2  10        3.18        2.31     10.80 o
  10   2  10        5.59      -14.99     18.01 o
 -11   3  10       26.32       29.96     14.75 o
 -10   3  10        9.81        1.89     14.33 o
  -9   3  10       15.35        1.83     14.07 o
  -8   3  10       13.12        6.29     12.40 o
  -7   3  10      798.81      791.87     23.21 o
  -6   3  10      133.85      108.46     12.87 o
  -5   3  10      198.86      179.59      8.27 o
  -4   3  10      331.76      309.73      7.87 o
  -3   3  10       38.65       42.84      4.67 o
  -2   3  10       36.87       50.53      3.98 o
  -1   3  10      913.95      953.98      8.91 o
   0   3  10      861.99      941.95      9.35 o
   1   3  10      916.84     1000.15     17.46 o
   2   3  10       31.75       29.04      5.15 o
   3   3  10        9.70        7.53      2.93 o
   4   3  10       34.93       28.98      5.74 o
   5   3  10      311.72      296.85     10.50 o
   6   3  10       15.10        8.34      7.14 o
   7   3  10       35.23       39.25     11.23 o
   8   3  10        2.06       -5.71     10.40 o
   9   3  10       53.71       64.18     21.51 o
  10   3  10        0.30       10.76     21.64 o
 -11   4  10       55.32       56.23     16.83 o
 -10   4  10        1.01        4.47     13.24 o
  -9   4  10      121.22       98.39     15.92 o
  -8   4  10      233.38      239.66     16.80 o
  -7   4  10      347.68      352.13     16.77 o
  -6   4  10      487.19      492.86     30.25 o
  -5   4  10      236.66      251.74      8.99 o
  -4   4  10       93.47       90.66      5.94 o
  -3   4  10      678.01      692.20     10.55 o
  -2   4  10       37.02       30.06      3.91 o
  -1   4  10        7.45        5.45      2.93 o
   0   4  10       28.10       17.70      5.58 o
   1   4  10     2923.81     3020.49     25.81 o
   2   4  10      836.09      866.60     14.14 o
   3   4  10        0.19        1.64      5.44 o
   4   4  10        9.85        7.32      2.46 o
   5   4  10       14.50       12.07      5.99 o
   6   4  10      588.01      562.39     36.56 o
   7   4  10      700.26      777.70     34.16 o
   8   4  10       23.47       34.13     10.82 o
   9   4  10       32.09       40.84     22.28 o
  10   4  10       11.14       24.91     23.08 o
 -11   5  10       84.86      128.65     25.26 o
 -10   5  10      135.56      118.51     17.16 o
  -9   5  10       72.65       98.93     16.02 o
  -8   5  10      164.48      137.04     15.71 o
  -7   5  10      356.39      307.84     16.26 o
  -6   5  10       26.47       34.39      9.47 o
  -5   5  10      997.33     1011.97     17.94 o
  -4   5  10      188.07      173.94      7.57 o
  -3   5  10     1249.99     1190.08     15.44 o
  -2   5  10     2354.91     2265.74     18.89 o
  -1   5  10     1183.31     1180.72     16.65 o
   0   5  10      123.19      122.85      7.43 o
   1   5  10       10.37        8.62      9.23 o
   2   5  10     3818.92     3751.93     59.73 o
   3   5  10      801.62      803.47     15.51 o
   4   5  10     1097.72     1134.93     18.28 o
   5   5  10      439.99      395.29     20.47 o
   6   5  10        4.85        5.47      6.79 o
   7   5  10      266.38      287.06     26.63 o
   8   5  10       11.33       27.59     21.25 o
   9   5  10      262.55      252.00     28.49 o
 -10   6  10        9.96        6.66     23.62 o
  -9   6  10       74.11      104.53     24.49 o
  -8   6  10      515.49      493.96     29.63 o
  -7   6  10      262.79      264.65     25.16 o
  -6   6  10       76.26       78.15     20.13 o
  -5   6  10       97.32      110.04     10.29 o
  -4   6  10     2168.96     2260.54     28.10 o
  -3   6  10       12.32       10.16      5.07 o
  -2   6  10      125.78      130.54      6.58 o
  -1   6  10     2076.68     2120.01     15.35 o
   0   6  10     5601.16     5531.53     39.08 o
   1   6  10     3084.00     3169.89     29.62 o
   2   6  10       13.58       12.50      6.06 o
   3   6  10      498.78      496.78     11.25 o
   4   6  10      608.55      637.55     30.05 o
   5   6  10       12.97        6.89     19.17 o
   6   6  10       67.50       64.04      6.68 o
   7   6  10      270.23      312.94     25.50 o
   8   6  10        4.59       -4.30     18.27 o
   9   6  10        3.57       -4.18     22.56 o
 -10   7  10      216.27      226.62     29.87 o
  -9   7  10      287.36      340.95     30.63 o
  -8   7  10        8.23       18.44     16.81 o
  -7   7  10        6.69       28.57     19.93 o
  -6   7  10        1.01        2.88     18.12 o
  -5   7  10     1154.25     1091.03     22.63 o
  -4   7  10       56.06       59.60      9.57 o
  -3   7  10        7.52        5.67      6.69 o
  -2   7  10      587.74      575.15     12.16 o
  -1   7  10      834.60      839.53     21.95 o
   0   7  10        1.77        5.11      6.35 o
   1   7  10       18.93       16.52      6.26 o
   2   7  10       20.85       27.79      5.33 o
   3   7  10      450.30      417.93     25.72 o
   4   7  10     2340.07     2265.39     52.20 o
   5   7  10      179.15      123.85     20.90 o
   6   7  10       21.78       18.96     17.59 o
   7   7  10       29.85       10.61     22.38 o
   8   7  10       45.18       33.56     22.45 o
  -9   8  10      133.53      167.20     26.50 o
  -8   8  10       15.14        8.08     21.02 o
  -7   8  10       28.99       43.74     22.60 o
  -6   8  10       29.77       25.30     19.37 o
  -5   8  10      247.28      191.75     23.19 o
  -4   8  10      497.99      482.27     18.00 o
  -3   8  10      268.43      225.24      9.90 o
  -2   8  10       12.97       14.87      6.13 o
  -1   8  10      136.35      144.54      8.73 o
   0   8  10       41.21       42.28      1.76 o
   1   8  10      193.12      208.80      8.65 o
   2   8  10      157.90      146.43      9.95 o
   3   8  10       14.66        3.76     18.87 o
   4   8  10       11.50       -2.19     16.04 o
   5   8  10        7.06       11.56     20.49 o
   6   8  10      110.12      131.64     25.70 o
   7   8  10      108.09      114.57     24.76 o
  -9   9  10       53.33       58.44     23.23 o
  -8   9  10        6.06       -2.35     19.44 o
  -7   9  10      107.58      114.34     23.18 o
  -6   9  10       58.20       36.74     21.35 o
  -5   9  10       12.94       24.23     19.34 o
  -4   9  10       25.85       21.18      8.44 o
  -3   9  10      259.02      234.08     10.52 o
  -2   9  10        5.90        5.70      6.56 o
  -1   9  10      325.35      328.44      9.57 o
   0   9  10      283.86      285.31      4.80 o
   1   9  10        7.50        7.05      4.68 o
   2   9  10      175.58      183.45     20.55 o
   3   9  10       77.68       96.59     18.77 o
   4   9  10       17.48        9.11     17.99 o
   5   9  10       77.88       50.83     22.34 o
   6   9  10        0.92        9.92     22.02 o
   7   9  10       11.04       21.21     20.91 o
  -8  10  10       51.73       58.66     22.33 o
  -7  10  10       21.46       14.45     19.70 o
  -6  10  10       18.58       19.02     21.83 o
  -5  10  10      247.77      260.11     27.71 o
  -4  10  10       36.20       61.80     21.06 o
  -3  10  10       83.54       86.71      8.83 o
  -2  10  10        2.66        0.03      6.95 o
  -1  10  10       12.30       16.36      6.41 o
   0  10  10      992.71      931.99     21.76 o
   1  10  10      175.59      167.63     21.78 o
   2  10  10       79.10      108.81     21.02 o
   3  10  10       58.25       39.69     17.30 o
   4  10  10       46.78       47.85     19.97 o
   5  10  10        5.52       11.02     21.78 o
   6  10  10       79.39       67.96     24.20 o
  -7  11  10       46.37       28.96     22.62 o
  -6  11  10        1.85       -6.33     20.45 o
  -5  11  10      264.44      268.83     25.45 o
  -4  11  10      113.48       83.79     20.61 o
  -3  11  10      401.63      393.58     18.87 o
  -2  11  10     1093.80     1093.28     27.12 o
  -1  11  10      237.31      246.46     17.09 o
   0  11  10        1.73       -1.13     11.63 o
   1  11  10       32.92       55.77     18.72 o
   2  11  10      892.88      861.24     36.84 o
   3  11  10      453.43      443.72     29.93 o
   4  11  10      187.51      190.71     23.91 o
   5  11  10       88.74       69.19     24.19 o
  -6  12  10      392.78      336.06     31.06 o
  -5  12  10      131.47      101.64     22.21 o
  -4  12  10       53.71       62.81     21.60 o
  -3  12  10       24.25        8.64     12.03 o
  -2  12  10      253.14      204.90     24.26 o
  -1  12  10      188.05      194.67     15.51 o
   0  12  10      672.91      729.85     24.50 o
   1  12  10      373.99      434.16     29.19 o
   2  12  10      164.22      201.33     23.71 o
   3  12  10       21.87       13.33     22.48 o
   4  12  10      155.14      150.42     26.98 o
  -5  13  10       26.36       21.25     19.61 o
  -4  13  10      209.01      235.94     28.88 o
  -3  13  10      362.96      350.89     18.70 o
  -2  13  10      153.30      134.05     14.49 o
  -1  13  10       27.53       14.82     11.96 o
   0  13  10       13.86       15.36     13.73 o
   1  13  10        0.66       -6.33     18.49 o
   2  13  10      350.87      419.76     30.98 o
   3  13  10      242.35      210.89     25.35 o
  -2  14  10        2.76        4.09     12.19 o
  -1  14  10        3.36        2.22     13.17 o
   0  14  10       26.28        4.29     18.41 o
   1  14  10       10.26        0.58     19.68 o
   2  14  10       12.08        4.78     18.25 o
  -1  15  10        3.15        6.72     17.43 o
   0  15  10        3.84       -6.94     17.96 o
   1  15  10       18.28       17.27     19.61 o
 -11   1  11        0.06       -2.33     14.87 o
 -10   1  11        0.46        6.92     11.93 o
  -9   1  11       20.39       20.73     12.68 o
  -8   1  11       45.05       52.56     13.56 o
  -7   1  11     1406.01     1409.65     28.32 o
  -6   1  11      187.56      157.11     13.19 o
  -5   1  11      233.05      220.08      8.64 o
  -4   1  11      664.81      687.53      9.63 o
  -3   1  11     3957.67     4156.34     36.25 o
  -2   1  11     2764.61     2945.75     19.97 o
  -1   1  11      141.20      196.03      6.13 o
   0   1  11       79.86       97.06      4.97 o
   1   1  11      801.57      819.61      9.63 o
   2   1  11      475.13      481.93     11.68 o
   3   1  11       35.21       26.31      6.53 o
   4   1  11       66.91       68.04      5.27 o
   5   1  11      130.64      110.58      6.65 o
   6   1  11        2.84        8.55      5.85 o
   7   1  11       50.55       50.63     11.91 o
   8   1  11        9.26        9.06     11.70 o
   9   1  11        8.95       -2.12     12.71 o
  10   1  11       22.88        2.75     12.33 o
 -11   2  11      136.60      178.68     19.63 o
 -10   2  11        9.44        6.13     21.52 o
  -9   2  11      196.59      152.37     16.51 o
  -8   2  11       69.93       85.55     12.76 o
  -7   2  11     1557.24     1602.44     30.08 o
  -6   2  11      337.38      334.18     15.34 o
  -5   2  11      712.19      731.90     14.85 o
  -4   2  11     2242.13     2309.26     25.84 o
  -3   2  11        0.75        3.38      4.27 o
  -2   2  11      437.61      434.94      7.14 o
  -1   2  11     1595.30     1608.71     21.99 o
   0   2  11      745.04      678.29     12.20 o
   1   2  11     1949.73     1940.17     20.35 o
   2   2  11     1632.66     1608.64     13.57 o
   3   2  11      418.93      396.63      8.06 o
   4   2  11      141.13      137.87      6.99 o
   5   2  11      254.90      277.62     13.39 o
   6   2  11      569.43      593.15     16.53 o
   7   2  11       87.49      115.99     12.79 o
   8   2  11       37.77       34.45     11.62 o
   9   2  11        0.45       -0.65     12.01 o
  10   2  11        1.91       -0.08     20.05 o
 -11   3  11        6.53       17.78     14.47 o
 -10   3  11        1.26        2.15     14.00 o
  -9   3  11      353.11      387.13     24.64 o
  -8   3  11        2.79       -1.37     13.08 o
  -7   3  11      925.24      890.29     24.24 o
  -6   3  11      887.61      788.89     20.58 o
  -5   3  11       51.26       51.70      7.79 o
  -4   3  11     1359.35     1349.87     14.10 o
  -3   3  11     1342.72     1289.66     13.22 o
  -2   3  11     3937.00     3770.23     47.14 o
  -1   3  11     1782.20     1811.97     31.11 o
   0   3  11     1728.55     1826.04     12.81 o
   1   3  11      129.93      128.32      4.89 o
   2   3  11      496.45      481.79     11.84 o
   3   3  11     2823.12     2748.82     45.95 o
   4   3  11     4263.04     4325.01    119.67 o
   5   3  11     2007.32     2009.88     44.55 o
   6   3  11       33.47       23.20      9.79 o
   7   3  11      393.09      384.44     16.66 o
   8   3  11      228.67      210.26     14.54 o
   9   3  11       59.69       61.54     20.82 o
  10   3  11        6.85        9.56     19.78 o
 -11   4  11       24.47       44.96     16.16 o
 -10   4  11       38.39       32.49     14.40 o
  -9   4  11        9.37       -6.36     14.85 o
  -8   4  11      244.55      286.71     18.37 o
  -7   4  11      355.73      361.07     17.61 o
  -6   4  11      276.60      265.70     15.04 o
  -5   4  11      289.62      288.71     11.04 o
  -4   4  11       87.30       86.65      7.45 o
  -3   4  11       30.24       29.07      5.46 o
  -2   4  11      528.69      523.15      8.16 o
  -1   4  11      173.79      161.61      4.58 o
   0   4  11     2080.84     2050.71     27.54 o
   1   4  11     1328.85     1276.57     17.24 o
   2   4  11     1157.90     1139.75     39.40 o
   3   4  11     1946.96     2004.50     57.13 o
   4   4  11      512.15      554.17     27.71 o
   5   4  11      479.22      418.65     18.91 o
   6   4  11       36.77       39.69     19.50 o
   7   4  11      266.59      301.93     14.33 o
   8   4  11      117.90      111.89     20.99 o
   9   4  11        2.62        8.52     21.44 o
 -10   5  11       53.34       54.09     15.30 o
  -9   5  11       93.96       68.76     14.50 o
  -8   5  11       22.02       25.35     13.39 o
  -7   5  11       65.90       67.15     14.13 o
  -6   5  11      109.58      124.09     13.20 o
  -5   5  11       15.54       13.40      7.55 o
  -4   5  11      185.72      194.74      9.16 o
  -3   5  11       13.99       22.48      5.27 o
  -2   5  11       48.44       49.71      4.22 o
  -1   5  11      515.30      516.33      8.62 o
   0   5  11       92.70       94.04      9.01 o
   1   5  11        0.18        3.71      9.92 o
   2   5  11      571.22      589.19     44.80 o
   3   5  11      504.49      523.23     23.16 o
   4   5  11      249.26      236.11     10.88 o
   5   5  11        0.39        4.16      7.45 o
   6   5  11        2.91       -1.93     19.88 o
   7   5  11       21.46        8.97     18.43 o
   8   5  11      255.68      285.57     26.41 o
   9   5  11        5.07       -0.83     23.12 o
 -10   6  11       35.59       32.22     25.70 o
  -9   6  11        0.42       15.44     21.90 o
  -8   6  11       22.92       14.55     22.01 o
  -7   6  11        1.36        1.79     14.56 o
  -6   6  11       73.93       73.52     17.98 o
  -5   6  11      303.06      305.39     13.77 o
  -4   6  11      303.06      301.05     14.16 o
  -3   6  11      335.69      334.00     10.84 o
  -2   6  11       91.74       90.44      6.02 o
  -1   6  11      576.23      562.04     14.84 o
   0   6  11      347.42      345.79     14.93 o
   1   6  11     1976.09     2004.51     24.57 o
   2   6  11        1.83       -3.22      6.39 o
   3   6  11      287.69      244.85     15.22 o
   4   6  11       12.47       23.02     18.23 o
   5   6  11        0.94       -3.17     20.50 o
   6   6  11        8.46        2.95     20.84 o
   7   6  11        8.85       11.78     17.31 o
   8   6  11        0.06        0.83     18.48 o
 -10   7  11       54.22       45.57     24.32 o
  -9   7  11      520.82      553.93     34.92 o
  -8   7  11       85.06       82.77     23.70 o
  -7   7  11       80.98       74.22     18.84 o
  -6   7  11        0.74       -3.14     16.39 o
  -5   7  11       53.54       47.86      9.43 o
  -4   7  11        2.07       -0.64      8.37 o
  -3   7  11       31.13       31.47      6.41 o
  -2   7  11     1609.45     1629.66     33.16 o
  -1   7  11      388.88      380.36      7.51 o
   0   7  11      310.40      313.67     10.76 o
   1   7  11       16.44       12.12      6.37 o
   2   7  11      777.54      694.70     62.74 o
   3   7  11      296.28      278.45     25.82 o
   4   7  11      489.21      520.10     30.93 o
   5   7  11       57.68       57.04     21.42 o
   6   7  11       85.61       63.16     21.62 o
   7   7  11       29.64       45.39     22.66 o
   8   7  11        0.17        4.43     24.67 o
  -9   8  11        3.88       -5.18     19.00 o
  -8   8  11       59.93       60.51     21.77 o
  -7   8  11      378.45      337.27     28.79 o
  -6   8  11       61.15       67.70     22.37 o
  -5   8  11        9.09       10.43     19.34 o
  -4   8  11      979.13      960.38     21.33 o
  -3   8  11      109.01      112.89      8.23 o
  -2   8  11      134.64      129.44      7.71 o
  -1   8  11      121.69      129.25      5.45 o
   0   8  11      165.06      164.36      8.87 o
   1   8  11      568.17      516.54     13.12 o
   2   8  11     1201.60     1192.02     15.41 o
   3   8  11      886.48      872.73     34.55 o
   4   8  11        9.50        9.09     18.79 o
   5   8  11      123.10      149.94     24.95 o
   6   8  11      476.43      482.64     33.30 o
   7   8  11      278.50      271.99     26.88 o
  -9   9  11        1.09        4.06     23.66 o
  -8   9  11        1.47       10.72     22.14 o
  -7   9  11      446.62      463.26     30.45 o
  -6   9  11      251.23      190.15     24.86 o
  -5   9  11       98.24       87.23     22.35 o
  -4   9  11       41.03       34.07     10.11 o
  -3   9  11     1396.29     1472.11     24.54 o
  -2   9  11     3386.97     3384.24     67.16 o
  -1   9  11     1537.51     1524.53     25.90 o
   0   9  11      171.37      149.91      8.74 o
   1   9  11       98.46      110.34     19.96 o
   2   9  11      802.84      791.92     35.05 o
   3   9  11     1034.15     1083.42     40.90 o
   4   9  11      512.89      537.37     33.27 o
   5   9  11      396.55      426.13     29.45 o
   6   9  11        0.49       -7.40     20.75 o
  -8  10  11       71.84       83.62     24.93 o
  -7  10  11       25.90       32.56     19.86 o
  -6  10  11       69.25       49.03     22.15 o
  -5  10  11      386.63      366.26     30.74 o
  -4  10  11      231.10      203.76     23.73 o
  -3  10  11       41.07       34.42     12.08 o
  -2  10  11       33.81       38.07     13.58 o
  -1  10  11      346.98      311.12     27.08 o
   0  10  11      435.59      418.63     20.99 o
   1  10  11      388.55      418.01     28.43 o
   2  10  11       40.86       67.01     18.20 o
   3  10  11       75.15       56.15     21.92 o
   4  10  11        0.02       -0.60     21.52 o
   5  10  11       68.31       84.67     21.17 o
   6  10  11        8.25       10.48     20.38 o
  -7  11  11       17.66        8.74     20.63 o
  -6  11  11        0.02        1.14     20.73 o
  -5  11  11       30.86       43.74     20.80 o
  -4  11  11      162.31      137.97     24.21 o
  -3  11  11       68.24       64.81     12.29 o
  -2  11  11        0.42        4.46     12.12 o
  -1  11  11       12.81       17.25     12.83 o
   0  11  11        9.69        5.89     12.45 o
   1  11  11        0.78        3.72     17.76 o
   2  11  11        1.22       -1.83     17.42 o
   3  11  11       61.84       69.97     23.39 o
   4  11  11       15.25       20.68     23.39 o
   5  11  11        1.19      -12.75     20.41 o
  -6  12  11        6.56       11.06     22.00 o
  -5  12  11        3.24       -8.87     18.24 o
  -4  12  11      147.11      150.61     25.19 o
  -3  12  11       45.20       49.10     13.18 o
  -2  12  11        7.01        3.62     11.91 o
  -1  12  11       22.50       37.57     12.58 o
   0  12  11        8.97        8.06     12.57 o
   1  12  11       55.71       65.90     19.64 o
   2  12  11       69.51       49.13     19.17 o
   3  12  11        3.37      -11.43     21.70 o
   4  12  11       29.85       27.35     23.12 o
  -4  13  11      254.22      273.93     28.56 o
  -3  13  11       52.16       46.54     14.36 o
  -2  13  11      201.24      190.87     17.14 o
  -1  13  11       83.95       93.14     14.97 o
   0  13  11        5.48       14.36     13.62 o
   1  13  11       62.35       54.83     14.94 o
   2  13  11       51.42       46.28     23.28 o
   3  13  11       24.31        5.65     20.15 o
  -3  14  11        7.72        8.36     15.99 o
  -2  14  11        2.91       -9.43     16.28 o
  -1  14  11      216.75      227.02     23.96 o
   0  14  11      433.23      490.72     32.04 o
   1  14  11      155.56      128.71     23.07 o
  -1  15  11       98.62       74.85     20.73 o
   0  15  11      242.67      258.73     27.18 o
 -11   0  12        1.28       -2.81     19.44 o
 -10   0  12       28.30       24.53     21.72 o
  -9   0  12        2.84       -1.14     17.65 o
  -8   0  12      110.63      109.78     19.05 o
  -7   0  12        8.35       12.65     14.93 o
  -6   0  12       46.98       44.32     17.32 o
  -5   0  12      581.80      560.30     16.73 o
  -4   0  12     2407.10     2406.05     24.20 o
  -3   0  12     1314.99     1353.29     17.57 o
  -2   0  12      364.88      394.10     11.33 o
  -1   0  12      212.56      188.19      9.13 o
   0   0  12     6289.96     6456.60     45.09 o
   1   0  12     1765.33     1806.32     25.76 o
   2   0  12      462.01      438.74     25.11 o
   3   0  12      249.20      226.78     12.02 o
   4   0  12      275.45      285.58     16.01 o
   5   0  12       16.58       16.41      7.63 o
   6   0  12      134.16      112.10     10.32 o
   7   0  12      169.83      211.49     20.81 o
   8   0  12      108.85      125.67     20.59 o
   9   0  12      129.76      109.62     21.09 o
  10   0  12       30.78       48.76     18.96 o
 -11   1  12        8.62       -3.06     15.53 o
 -10   1  12       77.21       91.98     15.07 o
  -9   1  12      224.43      218.92     17.53 o
  -8   1  12      246.02      238.79     16.55 o
  -7   1  12      657.10      678.00     21.67 o
  -6   1  12      734.73      753.79     20.33 o
  -5   1  12        1.38       -0.71      6.94 o
  -4   1  12      813.87      812.93     11.58 o
  -3   1  12      923.92      889.07     10.43 o
  -2   1  12     4974.44     5097.06     27.99 o
  -1   1  12     2978.60     2986.20     20.65 o
   0   1  12      367.65      367.32      7.01 o
   1   1  12       53.88       63.57      4.61 o
   2   1  12     1542.51     1471.59     13.49 o
   3   1  12     1155.79     1105.99     19.15 o
   4   1  12      744.56      748.79     11.89 o
   5   1  12      254.84      260.20      8.39 o
   6   1  12        1.24        0.98      5.78 o
   7   1  12       28.95       34.42     11.62 o
   8   1  12        7.97        3.32     11.78 o
   9   1  12       57.68       24.36     13.15 o
  10   1  12        1.29      -12.73     17.90 o
 -11   2  12       40.42       26.35     15.85 o
 -10   2  12       12.89        9.09     12.81 o
  -9   2  12       12.42       16.51     12.95 o
  -8   2  12       10.33        8.18     12.06 o
  -7   2  12       81.86       97.58     13.90 o
  -6   2  12       15.87       12.33     16.95 o
  -5   2  12        8.09        3.35      7.55 o
  -4   2  12     1086.11     1072.63     13.02 o
  -3   2  12      391.28      421.08      7.87 o
  -2   2  12       57.09       62.40      4.54 o
  -1   2  12       27.93       33.06      4.76 o
   0   2  12      598.98      605.27     11.93 o
   1   2  12      870.04      926.76     10.27 o
   2   2  12      535.48      541.24      8.97 o
   3   2  12      223.20      241.54      7.34 o
   4   2  12       32.59       36.92      5.24 o
   5   2  12        2.77        2.84      5.89 o
   6   2  12      380.96      380.12     20.53 o
   7   2  12      180.31      169.49     13.99 o
   8   2  12        1.63        0.82     11.70 o
   9   2  12       23.35       16.32     19.15 o
  10   2  12       24.70       15.48     20.85 o
 -11   3  12        2.47        4.47     23.07 o
 -10   3  12       53.24       34.48     13.83 o
  -9   3  12      217.02      205.87     18.15 o
  -8   3  12       12.34       26.17     12.26 o
  -7   3  12      129.80      117.52     13.76 o
  -6   3  12        1.44       -4.36     11.21 o
  -5   3  12       81.02       80.20      8.38 o
  -4   3  12      212.78      197.90      9.13 o
  -3   3  12      207.77      197.85      7.32 o
  -2   3  12      197.76      202.09      5.83 o
  -1   3  12      157.04      142.22      5.84 o
   0   3  12      114.74      124.69      5.01 o
   1   3  12       75.73       70.08      5.40 o
   2   3  12        7.10        1.19      3.48 o
   3   3  12      253.44      238.98      4.11 o
   4   3  12       77.31       74.67      5.10 o
   5   3  12       32.64       37.08      5.60 o
   6   3  12        6.02        9.41     10.14 o
   7   3  12       17.59        5.51     10.97 o
   8   3  12        2.33       -7.18     11.41 o
   9   3  12        0.66      -11.56     18.76 o
 -11   4  12       18.25       -0.52     19.14 o
 -10   4  12        0.25       -1.05     14.36 o
  -9   4  12       29.56       32.61     14.40 o
  -8   4  12      422.60      368.01     18.60 o
  -7   4  12        1.51       -3.99     11.55 o
  -6   4  12      103.59       99.85     12.48 o
  -5   4  12      614.68      568.07     14.05 o
  -4   4  12      929.60      946.05     17.86 o
  -3   4  12     1237.38     1211.91     16.82 o
  -2   4  12      197.45      165.67      6.61 o
  -1   4  12        5.20       10.29      4.33 o
   0   4  12     3553.86     3278.52     48.50 o
   1   4  12     1578.17     1555.95     23.81 o
   2   4  12     1107.40     1012.36     19.70 o
   3   4  12       93.04       74.62      9.84 o
   4   4  12      220.22      225.81     20.90 o
   5   4  12      282.60      284.87     22.52 o
   6   4  12       71.07       62.24     17.22 o
   7   4  12       59.04       62.06     10.58 o
   8   4  12       15.62       26.16     19.29 o
   9   4  12        1.75      -14.36     22.32 o
 -10   5  12        0.49        0.50     12.84 o
  -9   5  12      130.08      144.95     17.36 o
  -8   5  12      498.03      559.01     22.28 o
  -7   5  12      376.66      357.16     17.66 o
  -6   5  12      287.65      283.37     16.02 o
  -5   5  12        6.80        4.89      7.57 o
  -4   5  12      396.05      369.02     11.02 o
  -3   5  12     2014.95     1915.33     15.93 o
  -2   5  12     2246.99     2299.91     16.84 o
  -1   5  12        6.32        6.80      3.97 o
   0   5  12     3187.53     3116.16     27.76 o
   1   5  12      327.50      324.22     13.15 o
   2   5  12     3257.04     3204.07     32.38 o
   3   5  12      898.29      877.59     39.47 o
   4   5  12       42.54       45.73     19.75 o
   5   5  12      556.55      540.50     31.70 o
   6   5  12       80.05       69.64     22.43 o
   7   5  12       54.12       74.32     19.79 o
   8   5  12       19.28       15.35     19.25 o
 -10   6  12       43.56       32.90     20.27 o
  -9   6  12        0.93        2.46     19.35 o
  -8   6  12       51.09       40.03     17.91 o
  -7   6  12      630.37      622.22     29.60 o
  -6   6  12      536.03      529.22     20.25 o
  -5   6  12      472.80      463.46     13.15 o
  -4   6  12       26.98       17.38      8.07 o
  -3   6  12      149.88      159.89      8.78 o
  -2   6  12      826.34      825.63     12.16 o
  -1   6  12      393.87      356.02      9.51 o
   0   6  12     1394.81     1414.96     23.96 o
   1   6  12      561.36      576.01     15.43 o
   2   6  12     1937.33     1891.17     49.87 o
   3   6  12     1411.80     1362.83     37.81 o
   4   6  12       19.26       18.07     17.24 o
   5   6  12       75.66       85.54     22.52 o
   6   6  12       17.20       13.06     21.64 o
   7   6  12       73.94       94.53     20.69 o
   8   6  12      263.23      255.44     27.22 o
  -9   7  12       49.90       34.68     22.08 o
  -8   7  12       40.44       44.81     18.95 o
  -7   7  12      308.55      314.97     28.17 o
  -6   7  12      511.72      481.98     28.05 o
  -5   7  12       39.09       29.19     17.60 o
  -4   7  12      388.00      383.95     14.35 o
  -3   7  12      549.00      586.92     13.43 o
  -2   7  12      768.58      758.95     11.81 o
  -1   7  12      878.37      895.87     11.51 o
   0   7  12      628.88      624.91     13.89 o
   1   7  12        6.45        1.72      6.85 o
   2   7  12       26.79       15.39      7.25 o
   3   7  12      635.02      628.42     33.10 o
   4   7  12      216.21      217.83     23.62 o
   5   7  12      289.20      317.98     29.21 o
   6   7  12      102.29      124.76     25.17 o
   7   7  12       37.86       42.11     21.74 o
  -9   8  12        0.09       11.76     24.17 o
  -8   8  12        2.00        2.30     21.95 o
  -7   8  12      121.12      135.61     21.72 o
  -6   8  12      148.61      133.35     24.38 o
  -5   8  12      354.45      298.00     26.61 o
  -4   8  12      533.98      516.38     16.58 o
  -3   8  12     1635.05     1597.83     21.13 o
  -2   8  12       83.67       82.79      7.35 o
  -1   8  12      709.20      674.48     13.22 o
   0   8  12     1608.95     1582.23     20.98 o
   1   8  12      329.99      307.96     11.65 o
   2   8  12        3.67       14.50     18.99 o
   3   8  12        4.80       17.97     20.69 o
   4   8  12       25.84       22.14     22.03 o
   5   8  12       56.34       49.80     18.49 o
   6   8  12        1.14        0.76     19.24 o
  -8   9  12       37.35       26.00     18.81 o
  -7   9  12       27.32       27.45     21.42 o
  -6   9  12      199.64      193.77     25.43 o
  -5   9  12        2.25        3.77     20.72 o
  -4   9  12        0.95       -4.79     18.39 o
  -3   9  12        2.13        0.99      7.05 o
  -2   9  12      140.09      120.30     10.02 o
  -1   9  12      374.73      330.19     12.36 o
   0   9  12      116.39      101.20     14.57 o
   1   9  12       31.38       40.37     17.31 o
   2   9  12      151.48      115.44     22.88 o
   3   9  12       99.84       81.96     19.46 o
   4   9  12       35.63       43.85     18.61 o
   5   9  12       64.81       64.92     23.90 o
   6   9  12        0.31       -3.85     22.43 o
  -7  10  12       16.51       26.07     21.79 o
  -6  10  12        1.45        1.20     21.30 o
  -5  10  12      370.99      353.59     28.56 o
  -4  10  12      263.82      236.60     26.06 o
  -3  10  12       45.87       48.07     12.98 o
  -2  10  12      309.63      329.53     18.76 o
  -1  10  12        7.59        3.51     12.89 o
   0  10  12      280.34      285.53     18.08 o
   1  10  12      761.86      820.69     35.95 o
   2  10  12      731.03      790.68     36.78 o
   3  10  12       70.59       83.75     23.31 o
   4  10  12       19.01       23.92     21.95 o
   5  10  12       69.62       77.77     25.53 o
  -6  11  12      137.83      148.91     25.70 o
  -5  11  12       13.87       17.91     22.29 o
  -4  11  12       12.87       26.74     17.36 o
  -3  11  12      343.52      344.11     19.23 o
  -2  11  12      923.27      958.37     56.58 o
  -1  11  12     1339.64     1343.11     40.29 o
   0  11  12      729.91      751.18     28.86 o
   1  11  12       46.89       20.94     17.10 o
   2  11  12      451.44      433.82     30.01 o
   3  11  12      640.61      736.81     38.95 o
   4  11  12      113.10       97.82     23.78 o
  -5  12  12      290.77      285.07     29.59 o
  -4  12  12      166.14      186.61     24.09 o
  -3  12  12        1.57        2.53     12.13 o
  -2  12  12        0.99        4.15     12.46 o
  -1  12  12       24.57       16.06     12.18 o
   0  12  12       56.40       60.01     15.34 o
   1  12  12      228.41      238.71     23.64 o
   2  12  12      233.40      192.84     24.34 o
   3  12  12       93.27       78.16     25.04 o
  -3  13  12       94.86      101.74     20.17 o
  -2  13  12      395.92      447.33     22.35 o
  -1  13  12      165.88      154.31     16.84 o
   0  13  12      142.89      122.81     22.97 o
   1  13  12       20.64       16.83     19.28 o
   2  13  12      103.79      118.33     23.94 o
  -3  14  12       15.03        4.94     16.66 o
  -2  14  12        0.61        9.91     17.53 o
  -1  14  12        9.72       10.14     17.86 o
   0  14  12       64.08       82.08     22.41 o
 -11   1  13       21.27       10.97     25.48 o
 -10   1  13      133.52      125.91     17.80 o
  -9   1  13        1.58      -10.36     13.62 o
  -8   1  13       24.08        7.64     13.70 o
  -7   1  13       10.90       12.32     11.51 o
  -6   1  13        2.68        6.98     11.69 o
  -5   1  13      257.50      254.26     10.99 o
  -4   1  13      401.83      411.15     10.82 o
  -3   1  13      351.14      291.80      7.85 o
  -2   1  13     1015.28      962.32     11.57 o
  -1   1  13     1361.02     1403.03     13.92 o
   0   1  13      328.47      315.18      6.98 o
   1   1  13       11.90       12.61      4.34 o
   2   1  13      332.66      309.81      8.33 o
   3   1  13       68.14       64.72      8.04 o
   4   1  13        1.17        1.81      5.33 o
   5   1  13       82.07       84.25      6.62 o
   6   1  13       11.33        2.82     11.51 o
   7   1  13        3.52       -1.04     11.69 o
   8   1  13      174.52      191.66     22.72 o
   9   1  13       11.40        8.25     12.46 o
 -11   2  13       80.95      105.30     23.12 o
 -10   2  13       43.33       50.04     15.33 o
  -9   2  13       46.16       46.46     14.76 o
  -8   2  13        0.32        0.06     12.84 o
  -7   2  13       25.08       39.03     13.03 o
  -6   2  13       12.44        6.10     10.34 o
  -5   2  13      242.78      234.65     10.81 o
  -4   2  13     1467.89     1390.09     26.81 o
  -3   2  13     2338.61     2365.32     19.73 o
  -2   2  13      696.85      767.73     17.22 o
  -1   2  13        0.04       -2.58      5.19 o
   0   2  13     1428.92     1350.72     14.04 o
   1   2  13     1994.60     1995.14     17.99 o
   2   2  13      704.40      706.27     10.25 o
   3   2  13      286.34      289.49      6.14 o
   4   2  13      557.74      570.87     10.23 o
   5   2  13        2.22        0.54     10.28 o
   6   2  13      121.19      130.57     12.92 o
   7   2  13      235.21      252.89     15.70 o
   8   2  13       13.33       15.49     11.97 o
   9   2  13       10.82        3.76     19.12 o
 -10   3  13        8.40       -3.45     13.99 o
  -9   3  13      145.71      197.31     18.08 o
  -8   3  13     1081.88     1160.06     29.52 o
  -7   3  13      942.41      942.53     36.14 o
  -6   3  13     1037.73     1038.09     24.16 o
  -5   3  13        2.32       -0.83      7.76 o
  -4   3  13        0.67        1.90      6.84 o
  -3   3  13     1988.76     2014.41     18.63 o
  -2   3  13     5617.08     5627.45     67.66 o
  -1   3  13     2315.70     2324.77     18.62 o
   0   3  13      228.06      225.40     10.03 o
   1   3  13       34.51       30.68      4.43 o
   2   3  13      299.72      266.94     16.53 o
   3   3  13      443.16      424.56     11.44 o
   4   3  13      677.32      695.75     15.86 o
   5   3  13       48.42       48.83     10.02 o
   6   3  13       84.16       79.50     11.68 o
   7   3  13       24.84       30.27     11.17 o
   8   3  13        0.24       -0.08     19.93 o
   9   3  13        2.86       14.29     19.62 o
 -10   4  13       54.41       55.07     14.51 o
  -9   4  13       30.34       30.63     14.25 o
  -8   4  13      136.01      126.04     16.00 o
  -7   4  13       76.34       45.07     13.06 o
  -6   4  13        7.64        9.79     11.13 o
  -5   4  13     1406.25     1423.98     20.45 o
  -4   4  13     1841.81     1812.31     21.02 o
  -3   4  13      215.67      233.00      7.79 o
  -2   4  13     1767.03     1742.67     21.24 o
  -1   4  13        1.96        2.98      4.80 o
   0   4  13     3236.33     3194.45     48.74 o
   1   4  13       46.87       42.51     10.86 o
   2   4  13      637.67      605.54     16.83 o
   3   4  13      755.97      714.04     35.73 o
   4   4  13      280.32      252.70     12.41 o
   5   4  13       29.31       33.92     10.05 o
   6   4  13       34.79       36.53      9.50 o
   7   4  13      172.10      168.45     24.24 o
   8   4  13      133.75      143.22     24.10 o
 -10   5  13       18.36        3.56     15.65 o
  -9   5  13        1.39       -1.01     13.78 o
  -8   5  13       76.78       60.46     12.92 o
  -7   5  13       50.80       41.59     12.85 o
  -6   5  13      120.02      111.02     13.55 o
  -5   5  13      343.80      339.53     12.06 o
  -4   5  13       11.01       11.92      6.70 o
  -3   5  13        6.79        3.98      5.08 o
  -2   5  13      207.70      210.19      6.35 o
  -1   5  13      497.45      480.20     13.64 o
   0   5  13     1089.09     1093.76     18.25 o
   1   5  13     2457.39     2542.37     51.32 o
   2   5  13      438.11      399.43     18.61 o
   3   5  13        5.77        5.47      7.88 o
   4   5  13      889.65      905.49     36.69 o
   5   5  13      584.40      618.95     34.08 o
   6   5  13      242.77      265.03     27.66 o
   7   5  13        7.39       11.64     18.67 o
   8   5  13       63.71       69.99     22.42 o
  -9   6  13        9.95       13.99     22.90 o
  -8   6  13      129.67      125.46     15.96 o
  -7   6  13        5.64        0.94     13.38 o
  -6   6  13       28.57       42.64     11.37 o
  -5   6  13       11.95       13.39      7.34 o
  -4   6  13      104.74       91.32     10.07 o
  -3   6  13        8.93        2.08      6.70 o
  -2   6  13      266.74      270.60      9.83 o
  -1   6  13        5.79        1.50      7.75 o
   0   6  13       94.47       97.14      9.11 o
   1   6  13       55.01       54.85      8.74 o
   2   6  13       19.50       16.27      7.71 o
   3   6  13      447.25      423.56     13.57 o
   4   6  13       25.87       29.05     18.51 o
   5   6  13       32.88       14.50     20.88 o
   6   6  13       10.61       12.52     20.79 o
   7   6  13       51.72       28.20     21.18 o
  -9   7  13        7.36       16.43     21.72 o
  -8   7  13      127.94      109.51     23.41 o
  -7   7  13      236.65      251.70     27.66 o
  -6   7  13      210.10      216.43     24.45 o
  -5   7  13       47.95       37.71     20.98 o
  -4   7  13        0.36       -4.80      9.19 o
  -3   7  13      631.78      583.54     13.78 o
  -2   7  13     1000.23     1029.46     28.03 o
  -1   7  13       33.85       34.95      5.40 o
   0   7  13       51.01       31.65      7.50 o
   1   7  13      172.96      155.64      9.99 o
   2   7  13      262.28      287.97     26.32 o
   3   7  13      166.52      180.45     22.17 o
   4   7  13      126.64      155.44     23.95 o
   5   7  13      668.60      688.20     36.92 o
   6   7  13      322.00      370.51     31.14 o
   7   7  13       74.41       96.17     22.95 o
  -8   8  13      160.34      139.25     24.22 o
  -7   8  13        2.00       -5.90     16.93 o
  -6   8  13       20.06       29.72     21.77 o
  -5   8  13      448.68      436.66     27.99 o
  -4   8  13     1735.71     1722.74     48.17 o
  -3   8  13      746.78      740.92     15.37 o
  -2   8  13       70.93       66.88      5.99 o
  -1   8  13       24.89       21.23      7.79 o
   0   8  13      566.72      542.69     20.18 o
   1   8  13      326.20      297.81     25.74 o
   2   8  13      305.19      324.43     27.58 o
   3   8  13      556.31      573.30     31.03 o
   4   8  13      376.54      347.26     27.45 o
   5   8  13       46.56       48.10     25.04 o
   6   8  13      211.94      231.86     29.05 o
  -8   9  13      112.73      123.03     23.62 o
  -7   9  13      243.09      288.00     29.75 o
  -6   9  13      344.99      336.08     30.10 o
  -5   9  13      181.21      198.67     23.14 o
  -4   9  13      196.28      173.42     25.58 o
  -3   9  13      526.10      513.91     24.68 o
  -2   9  13     2552.06     2487.83     52.94 o
  -1   9  13     1574.70     1590.73     32.12 o
   0   9  13      581.11      629.10     23.22 o
   1   9  13       65.86       85.56     19.60 o
   2   9  13      436.29      437.01     29.88 o
   3   9  13      190.33      178.00     26.15 o
   4   9  13      267.91      335.74     31.79 o
   5   9  13      276.82      330.37     29.74 o
  -7  10  13        0.66       -1.13     21.75 o
  -6  10  13       11.88       -2.73     23.61 o
  -5  10  13      120.05      100.73     23.51 o
  -4  10  13      324.69      323.81     27.81 o
  -3  10  13      230.18      194.12     17.03 o
  -2  10  13      157.66      149.73     16.16 o
  -1  10  13        0.31        1.18     11.88 o
   0  10  13      192.64      185.86     16.71 o
   1  10  13      145.58      162.42     24.26 o
   2  10  13      273.96      326.83     28.87 o
   3  10  13      256.73      300.90     27.50 o
   4  10  13       20.61        5.12     19.86 o
  -6  11  13       13.72        4.30     19.49 o
  -5  11  13        0.05       -3.35     21.21 o
  -4  11  13        8.93       12.74     22.22 o
  -3  11  13        0.11        0.59     12.84 o
  -2  11  13        4.27       14.05     13.38 o
  -1  11  13       14.87        8.16     14.27 o
   0  11  13       26.26       11.29     13.49 o
   1  11  13       33.04       24.44     13.87 o
   2  11  13       20.03       23.39     18.06 o
   3  11  13       11.34       34.35     22.47 o
  -4  12  13       32.09       48.21     24.70 o
  -3  12  13       66.94       53.91     14.92 o
  -2  12  13        9.98       14.18     13.62 o
  -1  12  13        3.45       17.07     12.97 o
   0  12  13       22.15       25.59     14.17 o
   1  12  13       37.03       34.14     15.30 o
   2  12  13       20.75       16.28     18.80 o
  -3  13  13       45.40       48.16     18.00 o
  -2  13  13      351.59      288.05     27.34 o
  -1  13  13      154.88      136.02     22.27 o
   0  13  13        1.16       -0.44     18.09 o
   1  13  13       23.91       28.00     20.47 o
  -3  14  13       77.98       54.20     19.44 o
  -2  14  13      175.29      181.44     25.06 o
  -1  14  13        6.03       17.30     18.71 o
 -10   0  14       59.75       64.98     22.31 o
  -9   0  14       10.76       -3.56     21.66 o
  -8   0  14       14.60       -1.29     16.69 o
  -7   0  14        0.87       -0.80     14.42 o
  -6   0  14      193.02      181.67     20.22 o
  -5   0  14      140.47      138.20     17.26 o
  -4   0  14      924.68      894.78     19.58 o
  -3   0  14     2037.45     2031.12     26.70 o
  -2   0  14     2701.85     2679.14     40.76 o
  -1   0  14      185.68      180.33     14.28 o
   0   0  14        1.17       -0.39      7.73 o
   1   0  14      461.41      508.21     14.50 o
   2   0  14     2788.42     2812.36     30.12 o
   3   0  14     2749.52     2702.16     49.98 o
   4   0  14       58.32       58.41     17.25 o
   5   0  14        6.04       13.86     15.20 o
   6   0  14       90.24       74.45     18.57 o
   7   0  14      115.90      127.44     20.79 o
   8   0  14      315.65      311.66     26.03 o
   9   0  14        6.14        7.71     18.23 o
 -10   1  14       33.31       34.49     14.58 o
  -9   1  14       28.13       27.99     13.90 o
  -8   1  14       17.57       19.39     12.22 o
  -7   1  14      712.81      765.60     28.06 o
  -6   1  14     1477.50     1507.56     28.17 o
  -5   1  14      403.33      414.32     19.18 o
  -4   1  14        0.65        2.53      7.04 o
  -3   1  14      846.26      830.81     14.62 o
  -2   1  14     1257.05     1248.78     20.31 o
  -1   1  14      885.02      976.84     13.48 o
   0   1  14     1194.87     1267.45     13.78 o
   1   1  14      130.97      112.37      5.97 o
   2   1  14       14.27        9.47      4.85 o
   3   1  14      126.31      119.40      8.89 o
   4   1  14      100.03       94.04      7.70 o
   5   1  14      123.11      140.21     13.48 o
   6   1  14       18.15       15.40     11.58 o
   7   1  14       29.63       44.66     13.19 o
   8   1  14      150.33      177.98     16.75 o
   9   1  14       23.64       10.14     19.67 o
 -10   2  14       62.54       49.15     16.00 o
  -9   2  14      215.44      198.34     18.82 o
  -8   2  14      261.68      235.20     32.51 o
  -7   2  14       45.60       39.08     13.16 o
  -6   2  14      144.34      142.23     13.29 o
  -5   2  14      977.69     1002.23     22.46 o
  -4   2  14      691.74      675.16     14.22 o
  -3   2  14       64.03       67.73      7.14 o
  -2   2  14       26.46       10.06      7.60 o
  -1   2  14      220.93      209.97      7.75 o
   0   2  14       24.25       36.83      5.43 o
   1   2  14        0.96        1.53      4.32 o
   2   2  14        1.92        1.11      4.47 o
   3   2  14       74.12       84.20      4.50 o
   4   2  14      334.84      333.88      9.68 o
   5   2  14       44.81       39.66     11.29 o
   6   2  14        1.35        5.64     11.25 o
   7   2  14        0.79        4.09     11.53 o
   8   2  14       50.24       48.06     20.41 o
   9   2  14       20.22       13.36     20.75 o
 -10   3  14        0.01       -9.77     14.00 o
  -9   3  14        9.82       17.39     14.31 o
  -8   3  14        0.34        8.27     14.45 o
  -7   3  14       31.37       53.61     13.55 o
  -6   3  14       72.51       68.91     12.75 o
  -5   3  14      146.51      135.85     12.29 o
  -4   3  14      309.78      294.46     10.60 o
  -3   3  14       60.46       63.84      6.86 o
  -2   3  14       56.76       59.43      5.31 o
  -1   3  14       76.40       78.05      6.10 o
   0   3  14      122.64      109.04      5.56 o
   1   3  14        3.58        3.25      3.25 o
   2   3  14       12.06       12.42      1.75 o
   3   3  14       11.48        6.68      1.59 o
   4   3  14       69.38       66.12      4.12 o
   5   3  14      138.35      128.76     12.08 o
   6   3  14       24.34       23.61     11.07 o
   7   3  14       30.39       37.65     11.73 o
   8   3  14       29.83       25.41     18.87 o
 -10   4  14       93.10      104.08     17.85 o
  -9   4  14      389.15      377.99     20.62 o
  -8   4  14       12.42       11.06     14.53 o
  -7   4  14        6.48        6.83     13.55 o
  -6   4  14      123.20      117.17     13.65 o
  -5   4  14      697.20      705.42     17.99 o
  -4   4  14     1727.12     1805.54     21.30 o
  -3   4  14       58.77       57.38      6.77 o
  -2   4  14        1.95        2.74      4.48 o
  -1   4  14       57.05       60.73      5.56 o
   0   4  14        5.25        5.62      4.03 o
   1   4  14      985.68     1004.73     17.77 o
   2   4  14      610.12      631.55     17.71 o
   3   4  14       16.15       14.35      6.67 o
   4   4  14       93.79       75.23      7.79 o
   5   4  14       43.15       35.49      9.86 o
   6   4  14       12.63        1.13      9.71 o
   7   4  14       48.94       22.71     20.83 o
   8   4  14        3.11        1.76     20.78 o
 -10   5  14        1.50        3.09     19.32 o
  -9   5  14        0.13       -0.99     14.18 o
  -8   5  14       33.81       57.83     14.47 o
  -7   5  14     1113.50     1150.76     37.16 o
  -6   5  14      462.91      441.58     18.51 o
  -5   5  14        5.86       -8.06      9.98 o
  -4   5  14      125.78      119.17      8.25 o
  -3   5  14      276.71      276.33      9.30 o
  -2   5  14      718.72      722.24     16.83 o
  -1   5  14       73.06       64.48      9.76 o
   0   5  14     1101.45     1068.84     18.89 o
   1   5  14     1443.12     1430.27     21.03 o
   2   5  14       11.87       18.49      8.08 o
   3   5  14        0.25       -2.62      8.30 o
   4   5  14      552.77      549.43     29.84 o
   5   5  14      161.04      174.95     25.18 o
   6   5  14       76.14       69.73     23.20 o
   7   5  14       50.04       79.99     23.71 o
  -9   6  14      141.90      144.63     17.51 o
  -8   6  14      178.50      159.36     19.44 o
  -7   6  14      698.09      630.75     26.19 o
  -6   6  14      105.51       99.09     13.52 o
  -5   6  14      690.27      691.45     27.08 o
  -4   6  14     3899.98     3793.19     41.92 o
  -3   6  14      712.86      704.86     14.85 o
  -2   6  14      788.26      847.26     15.49 o
  -1   6  14      199.36      212.23     10.76 o
   0   6  14        3.21        1.45      7.77 o
   1   6  14      722.30      680.87     34.42 o
   2   6  14     1390.97     1365.07     32.47 o
   3   6  14     1468.86     1566.59     47.11 o
   4   6  14      484.88      513.01     32.29 o
   5   6  14      210.31      196.09     24.05 o
   6   6  14       95.36       86.38     21.11 o
   7   6  14      490.41      530.37     36.59 o
  -8   7  14       40.94       41.24     22.11 o
  -7   7  14      498.93      561.30     34.92 o
  -6   7  14      558.44      546.03     33.97 o
  -5   7  14       16.55       30.55     18.28 o
  -4   7  14       36.73       27.69      9.80 o
  -3   7  14        4.22        4.25      7.21 o
  -2   7  14      330.07      343.04     10.05 o
  -1   7  14     1081.39     1071.65     27.99 o
   0   7  14       72.83       88.29      9.20 o
   1   7  14      296.71      296.20     17.77 o
   2   7  14      147.37      143.69     20.34 o
   3   7  14        3.06        7.15     21.23 o
   4   7  14      209.70      212.86     27.26 o
   5   7  14       90.05       59.01     20.55 o
   6   7  14       43.89       44.88     20.69 o
  -8   8  14       62.95       84.20     21.68 o
  -7   8  14       13.07       32.76     18.51 o
  -6   8  14       18.53       14.85     20.21 o
  -5   8  14        2.08       -6.83     22.52 o
  -4   8  14       62.12       50.98     17.95 o
  -3   8  14      116.16      126.92     15.88 o
  -2   8  14      135.03      110.19     13.71 o
  -1   8  14        3.67       -5.64      8.16 o
   0   8  14       27.78       40.86     14.93 o
   1   8  14      363.38      317.11     18.99 o
   2   8  14       17.45        7.76     18.64 o
   3   8  14       46.12       39.67     22.99 o
   4   8  14        1.78       15.20     23.38 o
   5   8  14        6.70        0.54     20.82 o
  -7   9  14        0.82       -2.91     20.86 o
  -6   9  14      123.30      131.65     25.51 o
  -5   9  14        3.32        8.83     22.02 o
  -4   9  14       73.20       72.42     20.35 o
  -3   9  14        7.21        0.64     13.25 o
  -2   9  14       58.39       68.48     14.83 o
  -1   9  14       15.33        6.86     14.16 o
   0   9  14        9.96       10.41     14.61 o
   1   9  14       47.18       37.46     13.32 o
   2   9  14        1.71       -3.55     16.90 o
   3   9  14        0.21        7.61     22.12 o
   4   9  14       32.60       66.70     20.46 o
  -6  10  14       81.14       85.33     23.36 o
  -5  10  14      177.20      142.31     25.82 o
  -4  10  14      313.26      347.68     30.83 o
  -3  10  14      129.38      170.11     17.40 o
  -2  10  14       66.86       74.47     18.37 o
  -1  10  14      186.14      168.85     17.39 o
   0  10  14       20.59       20.78     13.93 o
   1  10  14      120.81      147.94     33.84 o
   2  10  14      821.02      893.86     40.59 o
   3  10  14      719.04      803.14     39.45 o
  -5  11  14      114.18      112.13     24.83 o
  -4  11  14       32.91        3.27     21.95 o
  -3  11  14        1.25       12.74     13.55 o
  -2  11  14      130.59      115.78     15.89 o
  -1  11  14      344.55      370.60     29.76 o
   0  11  14      462.50      474.59     22.65 o
   1  11  14      399.63      392.82     21.73 o
   2  11  14        2.43        7.69     18.45 o
  -3  12  14      298.79      324.35     27.35 o
  -2  12  14      194.85      176.68     24.32 o
  -1  12  14      140.45      121.49     17.62 o
   0  12  14       17.91       -1.40     19.24 o
   1  12  14      211.08      282.01     29.86 o
  -3  13  14       66.72       75.88     20.27 o
  -2  13  14      222.35      226.25     26.23 o
  -1  13  14       71.99       76.20     21.40 o
 -10   1  15       10.98       14.24     15.92 o
  -9   1  15       61.65       75.17     14.74 o
  -8   1  15      185.28      185.61     17.01 o
  -7   1  15       29.48       34.78     13.48 o
  -6   1  15        1.28        5.76     10.95 o
  -5   1  15        2.85        7.40     10.60 o
  -4   1  15        0.81        2.59      7.08 o
  -3   1  15      740.36      800.26     14.83 o
  -2   1  15      137.92      140.34      9.93 o
  -1   1  15      103.94      117.90      8.18 o
   0   1  15     1703.90     1602.35     20.59 o
   1   1  15     1194.39     1174.95     14.64 o
   2   1  15        0.49       -0.38      5.78 o
   3   1  15      121.07      118.23      8.53 o
   4   1  15        1.40       -6.54     11.56 o
   5   1  15      847.42      869.43     23.86 o
   6   1  15       67.08       63.93     12.62 o
   7   1  15       12.08       18.35     12.49 o
   8   1  15       11.21       19.94     12.66 o
 -10   2  15       48.60       68.99     15.88 o
  -9   2  15      291.46      315.81     22.13 o
  -8   2  15      778.34      854.07     26.11 o
  -7   2  15       18.26       17.65     12.69 o
  -6   2  15      131.86      150.08     13.33 o
  -5   2  15       46.14       58.35     10.77 o
  -4   2  15     1189.47     1176.96     18.29 o
  -3   2  15     2186.16     2239.04     22.85 o
  -2   2  15      681.94      724.32     34.98 o
  -1   2  15      177.23      171.77      8.68 o
   0   2  15      270.34      243.55      8.77 o
   1   2  15      149.45      141.37      6.73 o
   2   2  15      155.52      159.49      6.68 o
   3   2  15      563.58      586.81     10.23 o
   4   2  15       50.87       60.41      7.98 o
   5   2  15      452.24      479.85     19.07 o
   6   2  15      121.97      116.51     13.23 o
   7   2  15       40.61       47.43     12.87 o
   8   2  15       44.21       31.41     19.86 o
 -10   3  15       58.95       39.88     15.52 o
  -9   3  15       32.54       50.15     16.12 o
  -8   3  15      236.19      286.03     23.81 o
  -7   3  15     1322.79     1432.94     33.26 o
  -6   3  15      622.95      608.72     20.61 o
  -5   3  15        5.60        9.39     10.74 o
  -4   3  15      233.60      255.52     12.35 o
  -3   3  15       10.56       12.10      6.41 o
  -2   3  15      167.35      160.11      8.75 o
  -1   3  15      112.39      120.44      7.60 o
   0   3  15      425.12      446.96     11.11 o
   1   3  15      416.16      401.12      7.59 o
   2   3  15      302.68      271.89      7.75 o
   3   3  15      372.68      359.72     16.74 o
   4   3  15      169.40      175.58     13.49 o
   5   3  15      213.49      227.57     14.41 o
   6   3  15      295.55      318.13     16.70 o
   7   3  15      477.79      497.10     31.51 o
   8   3  15       73.57       58.62     21.59 o
 -10   4  15       35.55       47.94     19.48 o
  -9   4  15      141.41      152.59     17.02 o
  -8   4  15       15.01       15.83     13.38 o
  -7   4  15       78.28       74.36     14.23 o
  -6   4  15      174.60      141.60     14.12 o
  -5   4  15      113.44      118.56     12.10 o
  -4   4  15      292.67      291.03     10.83 o
  -3   4  15     1291.39     1330.67     17.56 o
  -2   4  15     2706.82     2638.59     25.17 o
  -1   4  15      505.31      472.26     10.87 o
   0   4  15       95.49       89.04      5.84 o
   1   4  15      365.99      336.60     12.21 o
   2   4  15      730.71      676.69     24.36 o
   3   4  15     1079.36     1071.27     48.05 o
   4   4  15      117.61      130.43     12.26 o
   5   4  15       32.51       34.86     10.26 o
   6   4  15        0.51       -1.19     20.16 o
   7   4  15       67.68       68.24     23.53 o
 -10   5  15       14.67       12.15     20.08 o
  -9   5  15       42.02       41.64     15.54 o
  -8   5  15       37.97       20.69     13.57 o
  -7   5  15      160.15      177.34     19.48 o
  -6   5  15      126.55      113.07     13.81 o
  -5   5  15      804.02      784.00     21.66 o
  -4   5  15      246.43      220.70     10.12 o
  -3   5  15        3.01        4.86      5.78 o
  -2   5  15       72.53       60.00      5.39 o
  -1   5  15      771.82      687.73     16.57 o
   0   5  15      919.00      974.14     18.67 o
   1   5  15      162.66      166.05     11.09 o
   2   5  15        0.48       -1.95      9.14 o
   3   5  15       89.96       85.28     21.23 o
   4   5  15       14.33       -0.63     19.76 o
   5   5  15       62.09       39.04     20.16 o
   6   5  15        8.92       10.58     19.59 o
   7   5  15        5.97       -4.84     23.86 o
  -9   6  15       12.78       12.08     19.28 o
  -8   6  15       56.81       63.55     15.06 o
  -7   6  15        2.02        2.57     13.22 o
  -6   6  15        2.69       -2.33     12.09 o
  -5   6  15       13.97       13.37     10.56 o
  -4   6  15       48.19       60.60     10.60 o
  -3   6  15       20.42       25.32      7.35 o
  -2   6  15      148.31      144.73      7.99 o
  -1   6  15        0.05        1.01      8.83 o
   0   6  15      205.16      189.80     10.91 o
   1   6  15       80.94       63.49      8.59 o
   2   6  15        0.18        8.73     20.29 o
   3   6  15        3.06       -4.26     18.22 o
   4   6  15        9.33       29.55     19.39 o
   5   6  15       21.31        4.27     22.32 o
   6   6  15        2.15      -11.48     21.90 o
  -8   7  15       13.72       22.11     22.99 o
  -7   7  15        4.67       18.04     20.66 o
  -6   7  15      326.05      311.66     29.42 o
  -5   7  15      592.86      554.43     33.90 o
  -4   7  15      851.69      796.42     34.04 o
  -3   7  15       26.59       30.86     14.10 o
  -2   7  15     1184.20     1085.06     37.21 o
  -1   7  15     1316.21     1344.36     30.70 o
   0   7  15      708.19      711.91     32.97 o
   1   7  15       47.40       28.28     13.59 o
   2   7  15       27.40        6.71     18.40 o
   3   7  15       47.51       44.92     20.70 o
   4   7  15       12.68        2.71     18.96 o
   5   7  15       16.58        5.34     24.00 o
  -7   8  15        2.89        5.77     21.19 o
  -6   8  15        0.16       -9.82     19.41 o
  -5   8  15        5.50        5.22     17.57 o
  -4   8  15      342.48      335.74     28.62 o
  -3   8  15     1073.78     1140.18     46.30 o
  -2   8  15      977.62      992.71     28.01 o
  -1   8  15      206.69      231.50     16.53 o
   0   8  15       14.60       15.47     13.25 o
   1   8  15      123.79      146.86     16.46 o
   2   8  15      425.78      414.50     28.95 o
   3   8  15      458.36      455.70     33.28 o
   4   8  15      325.74      354.74     28.93 o
   5   8  15       74.38       70.84     26.24 o
  -6   9  15      154.17      172.39     23.47 o
  -5   9  15      240.37      237.58     24.78 o
  -4   9  15       62.05       54.40     20.98 o
  -3   9  15        7.54       11.27     13.64 o
  -2   9  15      123.68      151.37     15.41 o
  -1   9  15      286.34      277.44     18.67 o
   0   9  15      746.31      674.09     27.09 o
   1   9  15      244.71      248.51     19.03 o
   2   9  15       26.59       23.43     19.73 o
   3   9  15       35.17       34.40     19.71 o
   4   9  15        4.83        6.03     21.60 o
  -5  10  15       55.50       65.03     23.54 o
  -4  10  15       68.78       52.89     22.32 o
  -3  10  15      322.00      307.06     40.87 o
  -2  10  15      178.52      171.92     16.97 o
  -1  10  15       42.27       33.75     13.65 o
   0  10  15       67.17       49.20     14.80 o
   1  10  15        7.14       16.89     19.00 o
   2  10  15      146.18      121.59     26.75 o
   3  10  15      494.12      528.47     36.10 o
  -3  11  15        3.08       11.03     14.05 o
  -2  11  15       38.91       35.37     14.51 o
  -1  11  15       38.56       18.81     13.08 o
   0  11  15        6.65       -0.09     15.30 o
   1  11  15       53.51       60.31     16.80 o
  -3  12  15      180.41      178.26     23.91 o
  -2  12  15      155.22      149.46     24.67 o
  -1  12  15       24.47       20.55     21.05 o
   0  12  15        0.17       -0.71     20.34 o
 -10   0  16      227.99      235.10     29.40 o
  -9   0  16      257.17      252.94     24.96 o
  -8   0  16      443.47      449.17     30.81 o
  -7   0  16      530.20      520.56     29.70 o
  -6   0  16       19.94        7.76     17.13 o
  -5   0  16      186.03      154.70     19.04 o
  -4   0  16      850.35      910.64     29.88 o
  -3   0  16      825.57      877.19     27.77 o
  -2   0  16      295.82      272.37     17.32 o
  -1   0  16      729.54      765.23     23.69 o
   0   0  16      207.37      211.21     17.08 o
   1   0  16      991.52      993.60     20.42 o
   2   0  16      150.14      141.93     11.37 o
   3   0  16     2923.52     3120.57     34.49 o
   4   0  16     1289.18     1403.08     40.84 o
   5   0  16      231.17      237.26     23.01 o
   6   0  16        0.75        5.89     17.42 o
   7   0  16      276.88      271.74     24.63 o
   8   0  16        7.64       13.91     18.11 o
 -10   1  16        6.69        5.89     14.33 o
  -9   1  16        0.99        5.24     14.94 o
  -8   1  16      177.95      198.91     17.76 o
  -7   1  16       36.48       36.55     16.96 o
  -6   1  16      259.86      273.44     15.97 o
  -5   1  16      457.16      488.75     20.34 o
  -4   1  16      238.85      260.29     14.04 o
  -3   1  16       27.60       23.18      9.15 o
  -2   1  16       41.17       26.23      8.36 o
  -1   1  16       18.24       18.52      6.79 o
   0   1  16       56.27       76.21      7.70 o
   1   1  16     1760.72     1764.46     18.15 o
   2   1  16      933.30      919.70     13.76 o
   3   1  16      470.46      522.80     11.31 o
   4   1  16       19.45       13.94      7.85 o
   5   1  16      145.43      175.12     16.34 o
   6   1  16      173.18      178.17     15.13 o
   7   1  16      194.86      220.24     16.83 o
   8   1  16       42.64       37.44     21.00 o
 -10   2  16        2.32       -1.54     21.04 o
  -9   2  16        5.69       10.26     13.98 o
  -8   2  16       19.45       15.29     12.58 o
  -7   2  16      163.08      171.87     15.46 o
  -6   2  16      402.55      395.99     17.52 o
  -5   2  16        2.91       -0.82     10.53 o
  -4   2  16      757.50      745.34     15.39 o
  -3   2  16      390.95      378.43     11.34 o
  -2   2  16      157.96      156.80     10.66 o
  -1   2  16       17.49       17.87      6.61 o
   0   2  16       27.15       27.81      6.49 o
   1   2  16        1.96        2.15      5.50 o
   2   2  16       47.05       38.98      5.64 o
   3   2  16       29.73       28.57      5.77 o
   4   2  16      368.07      382.62     18.54 o
   5   2  16      261.42      267.59     16.44 o
   6   2  16        0.74       -1.47     11.79 o
   7   2  16        5.52       -4.56     20.33 o
   8   2  16        1.28        0.26     19.29 o
 -10   3  16        0.17      -15.53     21.36 o
  -9   3  16       31.00       27.10     13.96 o
  -8   3  16       26.72       24.85     13.33 o
  -7   3  16       39.85       27.01     13.39 o
  -6   3  16        9.53        0.74     12.11 o
  -5   3  16       31.62       29.34     10.88 o
  -4   3  16      501.60      477.50     13.03 o
  -3   3  16       62.91       56.40      9.72 o
  -2   3  16      191.41      173.76      9.35 o
  -1   3  16      303.63      275.58      9.89 o
   0   3  16       90.20       86.46      6.55 o
   1   3  16       16.58       18.88      4.14 o
   2   3  16      109.94       80.00     13.04 o
   3   3  16       72.61       67.58     12.11 o
   4   3  16      204.64      201.78     15.20 o
   5   3  16       63.33       81.89     12.72 o
   6   3  16       24.31       10.84     11.78 o
   7   3  16       21.69       13.69     20.74 o
 -10   4  16        3.25        1.53     20.78 o
  -9   4  16        4.86        8.82     14.98 o
  -8   4  16      115.00       94.51     15.61 o
  -7   4  16       88.43       96.04     15.41 o
  -6   4  16        8.96        0.39     11.58 o
  -5   4  16      106.69       96.04     12.63 o
  -4   4  16       47.23       47.55      8.01 o
  -3   4  16      262.50      269.63     10.02 o
  -2   4  16        2.28        5.75      6.73 o
  -1   4  16      180.32      170.48      7.97 o
   0   4  16      189.90      170.60      7.23 o
   1   4  16      269.60      230.40     15.04 o
   2   4  16        1.19        3.86     11.53 o
   3   4  16      743.66      786.04     36.21 o
   4   4  16      548.85      516.57     18.24 o
   5   4  16       11.30       10.97     11.19 o
   6   4  16        5.06      -21.30     22.47 o
   7   4  16       12.41       -5.32     20.56 o
 -10   5  16        5.16       -7.33     19.05 o
  -9   5  16        0.11        3.71     18.95 o
  -8   5  16       36.64       49.33     15.18 o
  -7   5  16       50.90       38.47     12.62 o
  -6   5  16      226.55      229.49     15.05 o
  -5   5  16      687.16      697.04     20.45 o
  -4   5  16      332.48      339.32     11.55 o
  -3   5  16       27.92       19.70      6.01 o
  -2   5  16        4.44        1.89      6.34 o
  -1   5  16       31.74       20.09     11.04 o
   0   5  16      529.70      517.06     20.26 o
   1   5  16     1295.51     1386.73     29.76 o
   2   5  16      695.07      711.97     23.12 o
   3   5  16      131.72      155.31     24.02 o
   4   5  16       36.25       18.93     19.18 o
   5   5  16      246.31      237.72     27.27 o
   6   5  16      241.18      294.09     28.53 o
  -9   6  16       41.53       35.96     19.65 o
  -8   6  16      559.19      593.35     23.95 o
  -7   6  16      412.97      371.29     18.89 o
  -6   6  16      271.34      232.51     15.64 o
  -5   6  16      124.69      115.66     12.40 o
  -4   6  16      698.25      719.72     19.44 o
  -3   6  16     2693.93     2644.64     56.47 o
  -2   6  16     2097.91     2145.23     58.53 o
  -1   6  16      271.13      265.70     17.17 o
   0   6  16      235.67      187.13     15.36 o
   1   6  16      127.88      140.67     14.90 o
   2   6  16      699.66      745.12     24.21 o
   3   6  16      295.53      298.37     29.53 o
   4   6  16       64.51       61.66     23.21 o
   5   6  16        3.90       -9.88     22.99 o
  -7   7  16        1.09       13.93     17.53 o
  -6   7  16      225.33      227.24     24.14 o
  -5   7  16      321.41      287.98     25.25 o
  -4   7  16      245.28      221.85     24.39 o
  -3   7  16       88.19       89.43     16.00 o
  -2   7  16        0.55       -0.90     13.24 o
  -1   7  16       28.73       29.87     12.93 o
   0   7  16     1147.76     1098.12     28.97 o
   1   7  16      734.11      734.29     37.46 o
   2   7  16       76.51       83.93     15.08 o
   3   7  16       28.32       27.88     18.06 o
   4   7  16        4.06       -0.33     23.50 o
   5   7  16       66.93       71.03     23.76 o
  -7   8  16        0.79       25.86     23.92 o
  -6   8  16        5.46        4.70     22.72 o
  -5   8  16        5.45       -8.73     20.98 o
  -4   8  16        0.69       -0.88     21.93 o
  -3   8  16       13.82        3.07     13.93 o
  -2   8  16       50.19       65.84     15.92 o
  -1   8  16       11.48       27.20     14.99 o
   0   8  16       15.92       13.69     12.29 o
   1   8  16      400.53      392.84     20.87 o
   2   8  16        0.54        8.86     13.87 o
   3   8  16      146.63      112.41     21.00 o
   4   8  16       29.49       17.38     23.82 o
  -6   9  16       22.72       16.35     23.58 o
  -5   9  16       93.16      106.84     25.57 o
  -4   9  16      117.73       95.56     24.14 o
  -3   9  16       23.84       17.66     13.89 o
  -2   9  16      101.50      120.92     14.80 o
  -1   9  16       49.82       44.74     15.29 o
   0   9  16       19.62       10.59     14.33 o
   1   9  16       21.82       17.61     15.35 o
   2   9  16       51.88       43.70     15.71 o
   3   9  16       11.01        5.59     19.67 o
  -4  10  16       20.69       31.34     19.48 o
  -3  10  16       27.07       40.32     14.89 o
  -2  10  16      219.68      230.80     29.54 o
  -1  10  16      152.82      140.93     17.31 o
   0  10  16       50.95       33.29     13.97 o
   1  10  16       30.17       41.29     14.51 o
   2  10  16       89.18       74.77     22.33 o
  -3  11  16        4.69       -4.00     20.75 o
  -2  11  16       10.92       10.63     19.10 o
  -1  11  16       78.43       37.01     22.55 o
   0  11  16      316.02      338.63     30.39 o
  -9   1  17       74.20       45.75     15.50 o
  -8   1  17       37.82       36.34     15.01 o
  -7   1  17      262.83      221.35     34.14 o
  -6   1  17      322.70      306.81     17.35 o
  -5   1  17       11.87       12.06     10.34 o
  -4   1  17        2.37        0.66      9.70 o
  -3   1  17        0.71        6.12      9.19 o
  -2   1  17      165.42      174.01     11.38 o
  -1   1  17      205.26      191.45     10.94 o
   0   1  17      141.59      146.26      8.94 o
   1   1  17      597.60      626.48     12.41 o
   2   1  17      284.46      278.23      9.27 o
   3   1  17      364.19      378.11     10.33 o
   4   1  17        1.88        8.85      8.73 o
   5   1  17       74.08       80.97     14.00 o
   6   1  17       83.54       95.06     18.03 o
   7   1  17       26.23       29.37     12.80 o
  -9   2  17       39.27       55.23     15.39 o
  -8   2  17      129.81      146.68     16.06 o
  -7   2  17      146.73      156.78     32.79 o
  -6   2  17        4.47        0.99     11.74 o
  -5   2  17        5.20       -2.35     10.75 o
  -4   2  17        5.38        8.21     10.22 o
  -3   2  17        3.21        2.37      9.46 o
  -2   2  17     1066.84     1094.32     32.62 o
  -1   2  17     1606.58     1583.93     28.78 o
   0   2  17      920.96      900.78     15.48 o
   1   2  17       69.73       75.63      7.22 o
   2   2  17      208.07      198.57      7.71 o
   3   2  17      328.31      333.22     13.25 o
   4   2  17      545.85      606.39     21.41 o
   5   2  17      314.45      315.33     21.06 o
   6   2  17       19.57       18.59     11.73 o
   7   2  17        4.37        6.78     20.18 o
  -9   3  17       73.32       76.43     15.56 o
  -8   3  17        7.47        5.77     13.03 o
  -7   3  17        1.83        2.46     13.51 o
  -6   3  17       10.78        8.46     11.15 o
  -5   3  17       44.98       48.90     11.35 o
  -4   3  17     1754.33     1720.56     28.61 o
  -3   3  17     1678.31     1549.19     71.48 o
  -2   3  17      695.14      630.51     23.28 o
  -1   3  17      152.98      155.36      8.96 o
   0   3  17     1412.06     1369.39     27.70 o
   1   3  17     1981.83     1983.99     33.24 o
   2   3  17     1047.22     1048.93     25.78 o
   3   3  17       78.53       72.44      9.78 o
   4   3  17       23.10       26.05     11.46 o
   5   3  17        6.10       -4.31     12.07 o
   6   3  17       99.55      127.81     25.18 o
   7   3  17      110.96      114.44     23.94 o
  -9   4  17      218.10      253.18     26.54 o
  -8   4  17      294.72      314.12     19.65 o
  -7   4  17      394.83      390.88     19.70 o
  -6   4  17       81.26       67.97     12.28 o
  -5   4  17      203.36      180.65     13.78 o
  -4   4  17      446.59      427.96     16.42 o
  -3   4  17      138.73      127.35      8.20 o
  -2   4  17      536.81      513.38     13.06 o
  -1   4  17      474.99      483.44     11.22 o
   0   4  17      176.77      201.94     15.58 o
   1   4  17       19.64       17.41     10.88 o
   2   4  17       69.67       78.08     12.77 o
   3   4  17       24.53       42.26     22.48 o
   4   4  17      206.59      216.24     25.80 o
   5   4  17      123.37      125.64     24.09 o
   6   4  17       61.73       64.87     24.03 o
  -9   5  17       11.78        2.07     18.40 o
  -8   5  17       64.78       77.17     15.28 o
  -7   5  17       68.36       60.45     16.34 o
  -6   5  17      102.34       80.65     13.32 o
  -5   5  17        9.52        9.63     11.02 o
  -4   5  17       61.29       55.28     10.58 o
  -3   5  17       40.36       22.11      8.78 o
  -2   5  17       33.61       26.42      6.67 o
  -1   5  17       32.04       26.79     13.32 o
   0   5  17      342.69      339.98     18.06 o
   1   5  17      222.07      219.42     16.82 o
   2   5  17       22.94       29.91     12.72 o
   3   5  17       10.32        5.31     21.72 o
   4   5  17       26.98       21.04     20.75 o
   5   5  17        9.30       -5.29     23.07 o
  -9   6  17       29.28       32.13     19.44 o
  -8   6  17       11.58       -4.79     17.44 o
  -7   6  17        5.45        5.70     12.33 o
  -6   6  17        0.04       -2.68     11.04 o
  -5   6  17        0.66       -0.64     10.60 o
  -4   6  17       34.52       33.10      9.98 o
  -3   6  17        5.23       13.28     19.07 o
  -2   6  17        8.51        9.82     13.37 o
  -1   6  17       81.11       77.07     13.76 o
   0   6  17       51.87       36.55     12.53 o
   1   6  17       43.40       58.77     14.14 o
   2   6  17        0.67       -3.19     11.77 o
   3   6  17        1.73       -4.61     19.41 o
   4   6  17        2.05       -6.70     19.27 o
  -7   7  17      116.37       99.31     25.93 o
  -6   7  17       84.99      129.06     25.63 o
  -5   7  17      108.51      118.32     23.51 o
  -4   7  17      197.51      197.47     24.51 o
  -3   7  17      232.51      209.14     23.92 o
  -2   7  17       13.36        8.37     13.43 o
  -1   7  17      322.91      339.17     19.58 o
   0   7  17      225.81      239.10     17.64 o
   1   7  17      286.54      285.84     18.69 o
   2   7  17      186.04      175.98     17.80 o
   3   7  17        5.45        4.83     23.21 o
   4   7  17       45.02       32.30     22.16 o
  -6   8  17       21.60       13.51     20.93 o
  -5   8  17        2.69      -12.60     22.88 o
  -4   8  17      166.85      191.14     27.37 o
  -3   8  17      263.20      283.57     31.84 o
  -2   8  17      676.72      659.60     32.36 o
  -1   8  17      723.01      703.75     33.06 o
   0   8  17       23.53       16.18     14.94 o
   1   8  17       58.04       60.55     15.78 o
   2   8  17       52.91       46.49     15.78 o
   3   8  17       97.74      101.19     25.04 o
  -5   9  17      126.19      147.90     26.68 o
  -4   9  17      414.45      424.86     33.00 o
  -3   9  17      398.05      379.27     20.84 o
  -2   9  17       24.37       28.81     14.98 o
  -1   9  17        2.15        9.33     14.25 o
   0   9  17      193.97      216.20     19.55 o
   1   9  17      739.54      781.23     28.47 o
   2   9  17      208.42      241.10     28.05 o
  -3  10  17      120.88       85.26     21.46 o
  -2  10  17      176.79      198.74     18.32 o
  -1  10  17      132.62      133.25     18.28 o
   0  10  17      111.96      137.44     18.83 o
  -9   0  18       21.07        5.47     20.70 o
  -8   0  18      122.18      166.38     25.23 o
  -7   0  18       91.42       95.91     21.05 o
  -6   0  18      415.70      432.29     26.82 o
  -5   0  18      295.19      334.32     23.62 o
  -4   0  18      150.99      143.51     18.44 o
  -3   0  18      961.46     1049.34     31.60 o
  -2   0  18      613.05      578.99     23.72 o
  -1   0  18       15.51       30.36     12.18 o
   0   0  18      115.99      124.01     13.29 o
   1   0  18     1104.29     1093.21     38.68 o
   2   0  18      230.07      218.65     12.95 o
   3   0  18      158.31      204.87     21.93 o
   4   0  18      103.46      103.56     20.05 o
   5   0  18      682.45      725.67     33.78 o
   6   0  18      350.72      343.59     27.79 o
   7   0  18       14.18       20.20     18.24 o
  -9   1  18        0.77        3.27     15.33 o
  -8   1  18       60.74       70.17     15.64 o
  -7   1  18      115.30      116.16     14.65 o
  -6   1  18        4.37        2.19     11.94 o
  -5   1  18      650.70      701.35     21.42 o
  -4   1  18     1264.44     1283.26     25.78 o
  -3   1  18     1409.05     1466.39     25.96 o
  -2   1  18      215.48      216.63     12.54 o
  -1   1  18       54.98       54.14      8.82 o
   0   1  18      857.64      870.36     16.01 o
   1   1  18      386.64      405.10     10.73 o
   2   1  18      412.73      408.31     14.17 o
   3   1  18      423.61      426.31     18.22 o
   4   1  18      107.18      124.13     14.83 o
   5   1  18      121.44      122.23     14.77 o
   6   1  18       19.43       12.23     13.47 o
   7   1  18       30.91       21.49     19.43 o
  -9   2  18        4.96        1.40     14.31 o
  -8   2  18        0.33        1.29     13.41 o
  -7   2  18        2.97        9.47     12.26 o
  -6   2  18      119.98      114.06     13.53 o
  -5   2  18      252.18      225.21     15.38 o
  -4   2  18      210.07      209.50     14.31 o
  -3   2  18      291.58      296.05     14.72 o
  -2   2  18      360.91      358.54     14.41 o
  -1   2  18      322.52      297.43     11.40 o
   0   2  18      486.29      474.05     12.40 o
   1   2  18        4.32        3.80     11.30 o
   2   2  18       27.56       14.51      8.89 o
   3   2  18      186.92      188.39     11.82 o
   4   2  18       49.42       29.13      9.42 o
   5   2  18        0.80       12.98     12.17 o
   6   2  18        6.51        9.39     20.23 o
  -9   3  18       11.80       18.92     19.84 o
  -8   3  18        0.28        0.42     13.64 o
  -7   3  18      148.81      145.68     14.99 o
  -6   3  18       69.01       54.38     13.15 o
  -5   3  18       46.84       37.16     11.14 o
  -4   3  18      140.80      148.91     24.36 o
  -3   3  18      230.80      209.51     17.85 o
  -2   3  18       28.68       21.84      9.00 o
  -1   3  18       87.69       84.93      8.96 o
   0   3  18       47.48       35.48     12.65 o
   1   3  18      274.93      287.38     21.69 o
   2   3  18       32.28       22.53     12.17 o
   3   3  18       56.83       54.40     10.14 o
   4   3  18      112.05      108.20     11.16 o
   5   3  18        6.36        1.94     11.33 o
   6   3  18        2.94        7.28     19.05 o
  -9   4  18        5.88       16.79     18.72 o
  -8   4  18        4.10       -8.57     14.07 o
  -7   4  18       55.95       63.16     13.93 o
  -6   4  18      308.08      337.23     24.41 o
  -5   4  18      461.41      456.56     20.40 o
  -4   4  18       59.71       51.82     10.59 o
  -3   4  18       88.43      111.57     10.59 o
  -2   4  18      536.54      529.57     14.98 o
  -1   4  18      599.22      598.25     30.49 o
   0   4  18      115.78      111.50     19.70 o
   1   4  18        1.27        4.88     11.48 o
   2   4  18       26.45       13.88     12.15 o
   3   4  18        5.08       13.01     11.61 o
   4   4  18        2.10        3.09     19.77 o
   5   4  18      109.21       94.43     23.01 o
  -9   5  18       36.53       35.12     18.32 o
  -8   5  18       66.56       55.85     19.69 o
  -7   5  18        1.98        3.02     12.55 o
  -6   5  18       25.28       25.34     11.28 o
  -5   5  18      164.75      162.18     13.61 o
  -4   5  18      687.03      665.42     19.32 o
  -3   5  18     1213.41     1270.48     42.22 o
  -2   5  18      117.23      137.72     20.56 o
  -1   5  18      148.40      141.92     15.05 o
   0   5  18       60.74       59.18     14.25 o
   1   5  18      304.29      340.04     19.32 o
   2   5  18      761.94      828.84     30.75 o
   3   5  18      412.49      376.87     19.81 o
   4   5  18        6.27        5.52     20.37 o
  -9   6  18      197.44      240.07     25.58 o
  -8   6  18       33.67       34.14     18.48 o
  -7   6  18      253.35      238.21     17.52 o
  -6   6  18      130.02      135.11     13.74 o
  -5   6  18       20.37       12.73     20.27 o
  -4   6  18      150.20      138.49     23.85 o
  -3   6  18      261.55      239.72     26.54 o
  -2   6  18      162.12      161.20     17.09 o
  -1   6  18      317.85      308.11     19.01 o
   0   6  18      938.84      999.84     41.78 o
   1   6  18       17.28       19.37     13.61 o
   2   6  18        9.70       16.62     13.07 o
   3   6  18       95.85      111.03     15.25 o
  -6   7  18       28.19       13.97     21.05 o
  -5   7  18      267.69      285.17     29.32 o
  -4   7  18      330.18      293.95     27.54 o
  -3   7  18      122.95       76.19     19.01 o
  -2   7  18       60.08       62.07     15.35 o
  -1   7  18       16.36       15.09     13.00 o
   0   7  18       41.33       58.11     13.75 o
   1   7  18      159.58      179.92     16.38 o
   2   7  18      235.85      250.13     19.10 o
   3   7  18      125.60      112.59     21.22 o
  -5   8  18        1.65       -5.27     21.16 o
  -4   8  18        1.43        4.93     22.84 o
  -3   8  18        3.51       11.77     18.80 o
  -2   8  18      108.31      124.63     16.03 o
  -1   8  18       97.92      113.70     16.48 o
   0   8  18       79.74       65.92     16.22 o
   1   8  18        7.40       15.95     17.69 o
   2   8  18       11.25        4.97     20.81 o
   3   8  18       18.28       11.03     18.47 o
  -3   9  18       32.33       26.44     20.26 o
  -2   9  18       10.20       23.48     16.09 o
  -1   9  18        0.52       -0.53     14.46 o
   0   9  18       20.12        8.73     14.60 o
   1   9  18       15.02        9.08     21.22 o
  -9   1  19        2.33       -7.19     20.71 o
  -8   1  19       44.61       24.15     14.30 o
  -7   1  19      113.74      120.01     15.21 o
  -6   1  19        0.14       -2.73     11.57 o
  -5   1  19      190.60      183.34     22.94 o
  -4   1  19      221.95      214.21     14.34 o
  -3   1  19      361.22      398.72     16.07 o
  -2   1  19       72.66       89.21     10.47 o
  -1   1  19        6.98        0.68      8.07 o
   0   1  19       81.77       91.48      8.51 o
   1   1  19      130.26      148.32     13.21 o
   2   1  19        9.29       10.30      8.64 o
   3   1  19       69.32       61.94     14.23 o
   4   1  19      166.84      161.70     18.30 o
   5   1  19       21.39       31.49     13.84 o
   6   1  19        2.18       -2.33     13.43 o
  -9   2  19       52.00       52.92     22.11 o
  -8   2  19      161.93      168.07     17.00 o
  -7   2  19      662.83      718.28     26.86 o
  -6   2  19      216.50      217.77     28.77 o
  -5   2  19      150.20      139.41     13.51 o
  -4   2  19       78.72       94.96     20.14 o
  -3   2  19      134.58      152.62     12.12 o
  -2   2  19      300.63      305.19     13.57 o
  -1   2  19      718.54      754.79     17.84 o
   0   2  19      424.34      445.81     18.47 o
   1   2  19      427.20      452.27     18.69 o
   2   2  19        9.75        7.18     11.03 o
   3   2  19      132.60      109.32     11.13 o
   4   2  19       24.94       22.96     12.80 o
   5   2  19       57.42       65.95     13.58 o
  -9   3  19      243.46      249.96     26.20 o
  -8   3  19      108.88       88.99     16.65 o
  -7   3  19       55.96       46.33     14.03 o
  -6   3  19       30.30       25.19     11.60 o
  -5   3  19      601.31      637.80     35.66 o
  -4   3  19      183.36      181.87     13.30 o
  -3   3  19     1123.09     1118.99     23.20 o
  -2   3  19     1330.90     1379.98     23.61 o
  -1   3  19      128.64      136.26     14.94 o
   0   3  19      324.38      319.93     17.69 o
   1   3  19     1131.11     1072.43     26.74 o
   2   3  19      525.20      534.29     20.45 o
   3   3  19      203.96      217.07     16.22 o
   4   3  19      110.74      120.28     13.91 o
   5   3  19       12.31       -8.71     22.05 o
  -9   4  19        3.60      -13.33     18.68 o
  -8   4  19       91.93      111.81     20.73 o
  -7   4  19      172.03      171.97     16.68 o
  -6   4  19      119.04      111.16     13.68 o
  -5   4  19      104.34      102.06     16.16 o
  -4   4  19        5.63        8.84      9.24 o
  -3   4  19      117.03      114.13     20.71 o
  -2   4  19        1.84       -1.44     18.05 o
  -1   4  19      380.19      411.35     22.49 o
   0   4  19      659.81      723.69     24.16 o
   1   4  19      205.36      202.44     16.16 o
   2   4  19       10.39        3.53     12.43 o
   3   4  19       38.64       54.86     13.59 o
   4   4  19       19.31       13.83     12.65 o
  -9   5  19        0.76        1.87     18.81 o
  -8   5  19        3.65        9.28     18.11 o
  -7   5  19       25.12       27.34     13.15 o
  -6   5  19        5.99        5.11     10.81 o
  -5   5  19        6.38        4.97     18.87 o
  -4   5  19        1.39       -0.89     18.91 o
  -3   5  19       40.55       24.04     17.44 o
  -2   5  19      123.80      106.09     14.57 o
  -1   5  19       36.64       26.01     13.52 o
   0   5  19        5.56       -1.89     13.43 o
   1   5  19       28.47       15.42     13.31 o
   2   5  19       95.01       80.60     14.30 o
   3   5  19       76.74       65.28     14.10 o
   4   5  19        0.38       -1.31     15.86 o
  -6   6  19        0.07       11.86     21.17 o
  -5   6  19       56.28       53.16     20.82 o
  -4   6  19        5.82       -3.47     20.01 o
  -3   6  19       21.00       24.05     17.89 o
  -2   6  19        7.19       14.23     13.47 o
  -1   6  19       58.00       42.96     14.85 o
   0   6  19       63.95       73.17     22.04 o
   1   6  19       14.23       20.51     13.55 o
   2   6  19        0.29        2.28     13.12 o
   3   6  19        0.01       -5.26     17.24 o
   4   6  19        6.05        9.67     17.22 o
  -5   7  19      275.07      285.71     29.95 o
  -4   7  19       59.17       72.67     20.17 o
  -3   7  19       98.47       78.88     22.25 o
  -2   7  19      142.96      139.30     16.59 o
  -1   7  19        5.46        3.74     14.95 o
   0   7  19       28.73       27.46     14.48 o
   1   7  19       43.59       42.69     13.93 o
   2   7  19      178.20      181.59     23.22 o
   3   7  19       49.87       47.68     21.57 o
   4   7  19       26.89       19.34     19.05 o
  -4   8  19      146.24      128.48     26.67 o
  -3   8  19        4.83        7.33     19.85 o
  -2   8  19      223.23      208.12     20.56 o
  -1   8  19      274.94      284.55     34.49 o
   0   8  19      341.50      345.16     30.09 o
   1   8  19      327.55      327.52     30.30 o
   2   8  19        9.94       28.19     19.85 o
  -8   0  20        0.49       18.49     19.38 o
  -7   0  20      142.19      194.26     24.05 o
  -6   0  20      348.28      335.45     25.25 o
  -5   0  20      455.62      495.02     28.12 o
  -4   0  20      424.46      400.21     24.85 o
  -3   0  20       70.39       64.61     15.99 o
  -2   0  20      483.66      487.28     23.20 o
  -1   0  20      909.83      920.15     28.82 o
   0   0  20      420.02      459.97     21.00 o
   1   0  20      176.62      154.96     21.26 o
   2   0  20      183.57      158.31     23.23 o
   3   0  20      155.00      126.36     23.12 o
   4   0  20      208.05      244.37     26.13 o
   5   0  20       79.93       72.01     20.16 o
  -8   1  20       12.62       20.60     14.03 o
  -7   1  20       86.05       84.35     14.78 o
  -6   1  20       45.68       26.11     12.65 o
  -5   1  20      149.20      160.65     14.49 o
  -4   1  20     1422.00     1461.01     61.52 o
  -3   1  20      613.20      614.22     18.98 o
  -2   1  20      159.20      186.29     12.43 o
  -1   1  20        3.61       -7.53      8.42 o
   0   1  20       12.64       12.31     12.21 o
   1   1  20       78.36       73.49     11.62 o
   2   1  20       83.92       72.50     13.64 o
   3   1  20       88.88       86.55     14.85 o
   4   1  20       39.11       27.40     13.71 o
   5   1  20      264.33      267.54     18.48 o
  -8   2  20        5.03       10.18     13.03 o
  -7   2  20      146.00      151.41     16.17 o
  -6   2  20       18.70       23.96     12.01 o
  -5   2  20       31.52       32.26     11.60 o
  -4   2  20        3.78        1.03     10.28 o
  -3   2  20        8.11       11.51     16.03 o
  -2   2  20        0.25       -6.52     15.01 o
  -1   2  20       17.13       27.08     14.51 o
   0   2  20       91.22       98.92     15.20 o
   1   2  20      309.25      324.22     17.01 o
   2   2  20      164.56      148.97     13.87 o
   3   2  20       14.86        3.61     12.80 o
   4   2  20       63.20       47.69     17.67 o
  -8   3  20        3.92       13.27     16.68 o
  -7   3  20       14.21       18.91     13.02 o
  -6   3  20        0.88        1.24     11.60 o
  -5   3  20       95.79       86.75     17.45 o
  -4   3  20        1.81        4.35      9.76 o
  -3   3  20      129.55      122.39     19.62 o
  -2   3  20        5.72        9.68     16.13 o
  -1   3  20       55.08       51.05     12.32 o
   0   3  20        5.77       17.25     13.08 o
   1   3  20        6.16       -0.66     11.93 o
   2   3  20        1.59        5.91     11.54 o
   3   3  20        4.11        3.99     19.24 o
   4   3  20       50.94       29.29     22.53 o
  -8   4  20       29.85       22.96     18.52 o
  -7   4  20       84.81       90.20     17.81 o
  -6   4  20       50.98       39.88     21.56 o
  -5   4  20       89.93      107.30     22.16 o
  -4   4  20      388.94      394.66     28.57 o
  -3   4  20       18.11       12.97     18.02 o
  -2   4  20      128.06      125.57     20.67 o
  -1   4  20      154.17      152.13     15.94 o
   0   4  20      265.41      295.88     22.37 o
   1   4  20      191.60      231.54     17.79 o
   2   4  20       40.71       44.43     18.86 o
   3   4  20        7.45        4.11     12.27 o
  -6   5  20        0.22      -20.26     21.54 o
  -5   5  20      158.39      141.50     23.10 o
  -4   5  20      222.63      220.90     24.98 o
  -3   5  20      731.41      787.53     36.01 o
  -2   5  20      567.32      578.53     32.38 o
  -1   5  20        2.87        2.11     12.33 o
   0   5  20        8.26       26.67     12.26 o
   1   5  20      108.86      107.34     16.05 o
   2   5  20      188.30      212.35     17.55 o
   3   5  20       66.88       61.88     18.57 o
  -5   6  20      259.19      297.00     28.41 o
  -4   6  20      211.21      211.49     26.28 o
  -3   6  20       22.40       14.87     20.67 o
  -2   6  20       61.58       50.42     14.21 o
  -1   6  20      201.75      196.07     17.98 o
   0   6  20      199.06      207.19     17.46 o
   1   6  20      236.94      232.65     24.54 o
   2   6  20       78.67       60.43     18.95 o
   3   6  20       26.71       17.10     17.55 o
   4   6  20        0.98      -12.19     18.50 o
  -4   7  20      271.90      256.38     26.97 o
  -3   7  20      259.46      299.53     28.98 o
  -2   7  20      267.52      282.72     28.35 o
  -1   7  20      205.22      231.07     24.79 o
   0   7  20       67.97       57.83     19.30 o
   1   7  20      112.24       86.20     20.50 o
   2   7  20       21.79       20.53     20.91 o
   3   7  20       99.39      113.69     20.79 o
  -2   8  20       11.64        2.74     21.38 o
  -1   8  20        0.34       -1.67     19.99 o
   0   8  20        3.96        1.79     21.02 o
  -8   1  21      229.53      230.23     25.31 o
  -7   1  21       11.98        8.39     13.60 o
  -6   1  21       14.73        6.40     12.73 o
  -5   1  21        8.59        8.81     11.56 o
  -4   1  21      190.70      206.52     14.78 o
  -3   1  21      156.64      163.18     14.94 o
  -2   1  21       51.70       49.17     15.29 o
  -1   1  21       19.84       24.08     12.72 o
   1   1  21        6.66        7.93     18.74 o
   2   1  21      134.25      184.63     23.84 o
   3   1  21        0.88       -4.87     12.93 o
   4   1  21        8.66       14.60     13.90 o
  -8   2  21        1.58        0.39     18.34 o
  -7   2  21      262.83      309.25     19.03 o
  -6   2  21      326.85      313.61     18.04 o
  -5   2  21       81.43       82.52     13.13 o
  -4   2  21       77.91      104.69     19.59 o
  -3   2  21      177.10      170.40     20.57 o
  -2   2  21        0.09        1.20     15.65 o
  -1   2  21       36.80       30.95     15.56 o
   0   2  21      621.03      653.89     22.27 o
   1   2  21      511.56      491.72     31.61 o
   2   2  21      215.47      193.15     25.37 o
   3   2  21      116.87      137.48     23.65 o
   4   2  21       22.77        9.93     17.92 o
  -8   3  21      118.82      111.18     21.25 o
  -7   3  21      174.20      179.27     16.82 o
  -6   3  21       20.69       27.24     20.57 o
  -5   3  21      131.22      113.33     22.86 o
  -4   3  21      323.36      328.31     27.11 o
  -3   3  21      289.57      287.73     24.16 o
  -2   3  21      438.66      506.09     28.12 o
  -1   3  21      159.35      173.97     20.48 o
   0   3  21       42.31       42.26     12.93 o
   1   3  21        5.50        6.88     11.56 o
   2   3  21      109.13       96.57     21.71 o
  -6   4  21       98.21       97.29     21.82 o
  -5   4  21      285.93      315.81     28.07 o
  -4   4  21       55.06       54.75     21.01 o
  -3   4  21       30.27       16.63     17.66 o
  -2   4  21       64.37       72.85     18.33 o
  -1   4  21      107.98       83.70     15.07 o
   0   4  21      599.59      571.90     39.59 o
   1   4  21      136.71      131.32     15.65 o
   2   4  21      126.24      141.39     19.91 o
  -5   5  21        0.43       16.13     20.23 o
  -4   5  21        8.27        5.80     18.48 o
  -3   5  21       46.52       50.24     20.75 o
  -2   5  21       66.02       50.49     19.73 o
  -1   5  21        1.77        0.14     13.45 o
   0   5  21       18.68       15.63     17.27 o
   1   5  21       31.25       77.17     18.61 o
   2   5  21        2.61       11.22     16.76 o
  -4   6  21       24.54       28.58     19.85 o
  -3   6  21       11.43        2.24     19.52 o
  -2   6  21       17.92       10.43     19.86 o
  -1   6  21       12.08        7.47     18.66 o
   0   6  21        2.57        8.28     17.33 o
   1   6  21        0.25        6.04     18.32 o
   2   6  21        9.51       14.42     17.56 o
  -2   7  21       58.65       58.80     20.98 o
  -1   7  21        7.80        2.66     18.13 o
   0   7  21       46.96       42.65     20.01 o
   1   7  21        8.42       16.12     18.24 o
  -7   0  22       58.46       80.34     20.57 o
  -6   0  22      218.36      278.29     26.07 o
  -5   0  22      534.43      591.01     30.53 o
  -4   0  22      278.06      254.80     22.20 o
   2   0  22      340.24      342.34     29.50 o
   3   0  22       37.83       34.55     22.46 o
  -7   1  22       92.63      106.32     14.99 o
  -6   1  22       84.48       79.88     14.72 o
  -5   1  22       32.62       46.64     12.66 o
  -4   1  22        0.44       -3.02     15.93 o
  -3   1  22      290.57      274.70     21.92 o
  -2   1  22      413.87      457.50     24.70 o
   2   1  22        2.52        4.01     19.72 o
   3   1  22      121.57      163.99     23.95 o
  -6   2  22       16.20        5.79     18.78 o
  -5   2  22      103.26       86.05     19.90 o
  -4   2  22      419.44      412.50     27.49 o
  -3   2  22        2.25        4.46     15.80 o
  -2   2  22        0.05        0.43     15.56 o
  -1   2  22        3.86       -0.70     14.61 o
   1   2  22      322.84      396.50     31.92 o
  -6   3  22       31.27       33.83     20.54 o
  -5   3  22       10.54       -1.20     18.88 o
  -4   3  22       22.38       19.95     16.90 o
  -3   3  22        5.43       -0.61     17.63 o
  -2   3  22       22.50       34.85     18.14 o
  -1   3  22       31.02       30.72     16.59 o
  -5   4  22       98.16       97.41     21.37 o
  -4   4  22      123.44      147.65     23.05 o
  -3   4  22       58.83       54.28     19.48 o
  -2   4  22        2.21      -14.82     16.68 o
  -1   4  22       70.57       58.86     18.44 o
   0   4  22      184.82      219.80     22.50 o
  -4   5  22       18.85        9.71     20.19 o
  -3   5  22      222.22      227.94     25.41 o
  -2   5  22      217.39      185.58     23.15 o
  -1   5  22      105.28      122.70     21.21 o
   0   5  22      300.26      306.29     25.53 o
   1   5  22       49.59       63.43     19.65 o
  -3   6  22      110.57       81.00     22.52 o
  -2   6  22      106.31      104.71     21.57 o
  -1   6  22        0.58        3.60     18.62 o
   0   6  22      237.55      196.84     24.99 o
   1   6  22      247.27      292.90     27.32 o
  -6   1  23       98.71       92.91     21.39 o
  -5   1  23        5.72       20.20     18.56 o
  -6   2  23       50.40       49.25     20.06 o
  -5   2  23      232.05      235.45     25.11 o
  -4   2  23      712.11      780.05     35.35 o
  -3   2  23       80.66       84.39     19.22 o
  -5   3  23       13.23       -0.23     17.69 o
  -4   3  23       11.40        3.08     17.19 o
  -3   3  23        1.28       10.41     18.18 o
  -2   3  23      353.87      296.98     25.61 o
  -4   4  23       82.67      103.53     21.55 o
  -3   4  23      150.72      119.36     21.32 o
  -2   4  23      269.41      300.69     26.36 o
  -1   4  23        8.09       35.20     18.97 o
  -3   5  23        9.36       14.96     18.91 o
  -2   5  23       24.90        5.55     18.47 o
  -1   5  23      176.19      194.80     23.12 o
 
